# Supplementary material for: Body Mass Index Is Better than Other Anthropometric Indices for Identifying Dyslipidemia in Chinese Children with Obesity
Source: PLoS One. 2016 Mar 10;11(3):e0149392. doi: 10.1371/journal.pone.0149392 (PMC4786269; doi:10.1371/journal.pone.0149392)
Supplement: S1 Dataset — (XLS) [file pone.0149392.s001.xls]

## Sheet: 剔除异常值（2243）
HEIGHT1	HEIGHT2	meanheight	WEIGHT1	WEIGHT2	meanweight	BMI	WC1	WC2	meanWC	WC11	HIP1	HIP2	meanHIP	WHR	WHR1	SBP1	DBP1	SBP2	DBP2	meanSBP	meanDBP	LDL	TG	CHO	HDL	Fruit	Vegetable	beverage	Meat	breakfast	vigorous	moderate	walking	sedentary	weight	deliverymode
132	132	132	26	26	26	14.92	55	55	55	1	64.9	65	64.95	0.85	1	96	66	96	66	96	66	1.35	0.65	3.16	1.52	3	0	250		7	0	30	210	77	3700	2
129	129	129	30.9	30.9	30.9	18.57	60.4	60.5	60.45	1	67.2	67.1	67.15	0.9	2	100	70	102	60	101	65	2.51	0.44	3.99	1.22	7	21		2	7	210	120	140	77	3350	1
132.5	132.6	132.55	50.3	50.3	50.3	28.63	82.5	82.4	82.45	2	86.9	87	86.95	0.95	2	100	68	102	68	101	68	4.25	1.07	5.97	1.12	7	28	250	14	7	0	350	840	77		2
128	128.1	128.05	25.2	25.3	25.25	15.4	55.8	56	55.9	1	62.2	62.3	62.25	0.9	1	80	50	82	52	81	51	2.93	0.44	5.14	1.95	7	7	250	35	7	420	210	0	77	3650	2
121	121	121	27	27	27	18.44	56.5	56.6	56.55	1	65.4	65.5	65.45	0.86	1	100	58	100	64	100	61	3.08	1.26	4.84	1.19	10	28	0	7	7	90	300	1050	77	3650	2
131.2	131.3	131.25	30.3	30.3	30.3	17.59	62.9	63	62.95	1	71.5	71.6	71.55	0.88	1	88	60	86	58	87	59	2.59	0.54	4.59	1.79	5	7		7	7	20	20	80	77	3200	2
122	122	122	19.8	19.8	19.8	13.3	51	51.1	51.05	1	52.5	52.7	52.6	0.97	2	89	60	90	64	89.5	62	2.07	0.77	3.48	0.91	2	7	0	7	7	60	90		56	2600	2
117.2	117.3	117.25	19.7	19.7	19.7	14.33	48	48.1	48.05	1	53	53.6	53.3	0.9	2	98	67	94	64	96	65.5	2.64	0.65	4.83	1.98	3	7	500	7	7	150	150	140	56	1700	2
130.5	130.6	130.55	28.3	28.3	28.3	16.6	57	57	57	1	63	63.1	63.05	0.9	2	98	53	96	51	97	52	2.23	0.48	4.38	1.77	7	7	0	7	7	540	840		63	4100	1
132	132	132	29.9	30	29.95	17.19	57.5	57.6	57.55	1	66	66.1	66.05	0.87	1	100	58	98	56	99	57	1.92	0.53	3.34	1.22	4	14	750	7	7	240	210	210	63	3800	2
129	129.1	129.05	30.3	30.3	30.3	18.19	64.3	64.2	64.25	1	66	66.1	66.05	0.97	2	98	60	96	58	97	59	2.75	0.97	4.53	1.51	4	7	175	7	7	60	60	420	63	1400	2
125.5	125.6	125.55	24.2	24.2	24.2	15.35	53	53.1	53.05	1	59	59.1	59.05	0.9	1	100	56	102	58	101	57	2.41	0.97	4.18	1.34	10	28	500	14	7	0	360	420	63	3400	2
135.5	135.6	135.55	41.6	41.6	41.6	22.64	73	73.1	73.05	2	76	76.1	76.05	0.96	2	90	62	90	60	90	61	2.59	0.78	4.17	1.27	7	7	250	7	7	315	180	0	77	3300	1
120	120.1	120.05	21.2	21.2	21.2	14.71	51.5	51.7	51.6	1	57.5	57.4	57.45	0.9	1	88	54	88	56	88	55	1.97	0.69	4.14	1.99	7	7	250	7	7	60	75	90	77	4100	2
123.5	123.6	123.55	23	23	23	15.07	52	52.1	52.05	1	59	58.8	58.9	0.88	1	85	58	85	50	85	54	2.12	1.04	4.04	1.42	7	7	500	7	7	30	210	210	77	2900	2
118	118	118	21.7	21.8	21.75	15.62	49.5	49.6	49.55	1	57.5	57.6	57.55	0.86	1	110	68	110	66	110	67	2.12	0.55	4.23	1.59	3	3.5	500	7	7	210	70	70	56	1600	2
140	140	140	33.2	33.2	33.2	16.94	60	60.1	60.05	1	65.5	65.6	65.55	0.92	2	119	71	118	70	118.5	70.5	1.58	0.73	3.36	1.17	7	14	500	3.5	7	90		90	63	3250	2
126.5	126.4	126.45	23.1	23	23.05	14.42	54.4	54.3	54.35	1	57	57.2	57.1	0.95	2	90	54	90	56	90	55	1.97	0.57	4.01	1.66	16	7	0	7	7	50	50	25	63	3400	1
126	126.1	126.05	24	24	24	15.11	50.8	50.9	50.85	1	58.9	59	58.95	0.86	1	88	70	90	62	89	66	3.39	0.55	5.41	1.32	12	7	250	7	7	240	210	70	63	3100	2
130.2	130.1	130.15	23.6	23.6	23.6	13.93	50	50.2	50.1	1	59.2	59.1	59.15	0.85	1	98	60	98	60	98	60	2.64	0.58	4.76	1.69	3	7	750	7	7	0	0	420	63	3600	2
122.5	122.6	122.55	24	24	24	15.98	50	50.1	50.05	1	59	59.1	59.05	0.85	1	90	72	92	64	91	68	2.77	0.47	5.41	2.33	7	14	500	21	7	360	120	140	56	3500	2
123.2	123.3	123.25	21.1	21.1	21.1	13.89	53.3	53.1	53.2	1	59.3	59.4	59.35	0.9	1	92	60	88	58	90	59	2.2	1.29	4	1.12	3	14	0	7	7	48	60	245	59.5	2450	1
131.5	131.4	131.45	29.8	29.7	29.75	17.22	56.4	56.3	56.35	1	66.5	66.6	66.55	0.85	1	102	60	102	58	102	59	2.15	0.98	3.98	1.34	5	14	0	7	7	480	135	420	57.17	2600	1
124.5	124.4	124.45	31.5	31.5	31.5	20.34	65.4	65.5	65.45	2	72	72.1	72.05	0.91	2	92	62	92	60	92	61	2.62	1.2	5.04	1.67	5	14	0	0	7	90	50	140	59.5	3700	2
124.5	124.6	124.55	22.5	22.5	22.5	14.5	51.1	51	51.05	1	58.4	58.5	58.45	0.87	1	106	64	108	70	107	67	2.23	0.74	4.05	1.4	14	21	375	1.5	7	60	60	210	63	3450	2
128	128	128	22.8	22.9	22.85	13.95	51.5	51.6	51.55	1	56.9	57	56.95	0.91	2	90	60	90	62	90	61	1.48	0.56	3.44	1.4	3	14	125	14	7	420	420	420	63	3000	2
129	129.1	129.05	22.5	22.6	22.55	13.54	51.7	51.8	51.75	1	57.5	57.6	57.55	0.9	1	96	70	104	72	100	71	2.31	0.76	4.32	1.65	10	7		10	7	135	135	280	59.5	3400	2
125.5	125.6	125.55	24.3	24.4	24.35	15.45	53.1	53.2	53.15	1	60.4	60.5	60.45	0.88	1	96	58	98	58	97	58	1.68	0.49	3.61	1.54	7	4	0	7	7	60	90	90	56	3650	2
128.5	128.6	128.55	29.3	29.3	29.3	17.73	60.2	60.3	60.25	1	69.5	69.7	69.6	0.87	1	90	60	90	62	90	61	1.97	0.59	3.57	1.17	2	7	0	14	7	60	0	140	56	3600	2
122.5	122.6	122.55	19.9	19.9	19.9	13.25	50.5	50.6	50.55	1	55	55.3	55.15	0.92	2	100	60	100	58	100	59	2.2	0.81	3.9	1.35	10	14	250	7	7	120	120	140	63	3450	2
121	121.1	121.05	21.3	21.4	21.35	14.57	52.5	52.6	52.55	1	56	56.1	56.05	0.94	2	100	58	102	60	101	59	2.62	0.82	4.47	1.2	6	3.5	500	3.5	7	90	50	70	63		2
127.5	127.6	127.55	22	21.9	21.95	13.49	50.5	50.6	50.55	1	59.2	59.4	59.3	0.85	1	94	62	90	60	92	61	1.99	0.73	3.71	1.31	0	7	1000	4		60	180	70	56	3750	1
131.7	131.8	131.75	33.1	33.1	33.1	19.07	63.4	63.5	63.45	1	71	71.1	71.05	0.89	1	114	70	106	64	110	67	3.37	0.78	5.43	1.65	1	7	0	7	7	240	0	120	63	3900	2
124.5	124.6	124.55	22.6	22.6	22.6	14.57	53.5	53.6	53.55	1	59.4	59.5	59.45	0.9	2	88	60	88	60	88	60	2.77	0.55	4.61	1.52	5	7	0	7	7	80	120	120	42	4300	2
130	130.1	130.05	22.6	22.6	22.6	13.36	53.5	53.6	53.55	1	57.3	57.4	57.35	0.93	2	98	56	98	56	98	56	1.99	0.52	4.3	2.06	7	14	0	14	7	180	60	210	49	4050	2
118	118.1	118.05	18.6	18.7	18.65	13.38	47	47.1	47.05	1	52.5	52.6	52.55	0.9	1	98	66	96	68	97	67	2.31	1.2	4.18	1.35	5	14	0	10.5	7	90	90	0	63	2450	2
127.4	127.5	127.45	27.4	27.4	27.4	16.87	55.4	55.5	55.45	1	56.3	56.2	56.25	0.99	2	90	60	90	62	90	61	2.62	0.71	5.11	1.96	14	14	0	14	7	90	1890	630	47.83	3250	2
131	131	131	24.4	24.4	24.4	14.22	50.2	50	50.1	1	61.5	61.7	61.6	0.81	1	90	60	88	58	89	59	2.18	0.57	4.35	1.18	7	7		7	7	210	210	420	49	3000	1
124.7	124.8	124.75	24	23.9	23.95	15.39	52	52.1	52.05	1	60.4	60.5	60.45	0.86	1	86	62	84	60	85	61	1.99	0.62	3.6	1.34	10	12	3500	10	7	90	90	60	77	3650	1
132	132	132	28.9	29	28.95	16.62	58	57.9	57.95	1	63	63.1	63.05	0.92	2	97	55	96	56	96.5	55.5	1.22	0.37	2.96	1.33	2	14	500	7	7	40	120	35	42	3650	1
124.2	124.3	124.25	20.9	20.9	20.9	13.54	49.4	49.5	49.45	1	58	58.1	58.05	0.85	1	80	50	82	52	81	51	2.75	1.23	4.3	1.08	6	6	0	25.9	0	180	600	450	52.5	3850	2
128	128.1	128.05	25.5	25.4	25.45	15.52	53	53.1	53.05	1	63.4	63.5	63.45	0.84	1	88	56	84	52	86	54	2.36	0.38	4.89	2.28	4	7	0	7	7	30	60	240	49	3250	2
137.2	137.3	137.25	32	32	32	16.99	55.5	55.6	55.55	1	65.3	65.5	65.4	0.85	1	105	54	100	50	102.5	52	2.05	0.37	4.03	1.64	14	14	0	7	7	180	0	210	38.5	3850	1
123.5	123.6	123.55	20.7	20.7	20.7	13.56	51.6	51.5	51.55	1	58	58.1	58.05	0.89	1	100	60	102	62	101	61	1.81	0.9	3.72	1.6	3	7	250	7	7	20	90	630	45.5	3500	1
121	121.1	121.05	22	21.9	21.95	14.98	53.3	53.4	53.35	1	59.5	59.4	59.45	0.9	1	80	48	80	48	80	48	2.28	0.86	4.12	1.38	7	14	0	7	7		270	90	56	3600	2
124.5	124.6	124.55	21.6	21.6	21.6	13.92	51	51.1	51.05	1	57.3	57.4	57.35	0.89	1	94	54	92	54	93	54	2.49	0.57	4.69	2.06	0	0.6		0.5	7	120	180	420	56	3400	2
128.6	128.7	128.65	21.4	21.4	21.4	12.93	51	51.1	51.05	1	56.5	56.7	56.6	0.9	2	90	56	90	58	90	57	1.86	0.59	3.83	1	3	7		14	7	90	60	210	63	3100	1
123	123.1	123.05	24.2	24.2	24.2	15.98	56.4	56.5	56.45	1	59	58.8	58.9	0.96	2	100	68	102	70	101	69	2.28	0.48	3.61	0.87	6	14	250	14	7	0	0	525	63	4450	2
132.5	132.6	132.55	24.4	24.4	24.4	13.89	53.9	53.8	53.85	1	62.9	62.8	62.85	0.86	1	108	62	108	62	108	62	2.25	0.52	3.35	0.91	5	6	0	7	7	0	420	1260	52.5	3200	1
134.2	134.3	134.25	38.4	38.4	38.4	21.31	73.9	74	73.95	2	73.5	73.7	73.6	1	2	102	70	108	71	105	70.5	1.81	1.19	2.89	0.51	6	5	10500	14	7	240	240	210	56	3150	1
121	121	121	19.4	19.5	19.45	13.28	46.5	46.6	46.55	1	53	53.1	53.05	0.88	1	100	72	100	70	100	71	1.5	0.42	3.38	1.32		14	250		7	360	360	420	56	2250	1
135	135	135	29.2	29.2	29.2	16.02	59	59.1	59.05	1	64.4	64.5	64.45	0.92	2	102	70	100	70	101	70	1.94	0.45	3.76	1.54	4	14	250	14	7	630	70	630	45.5	3400	1
126	126.1	126.05	22.8	22.8	22.8	14.35	50.5	50.6	50.55	1	58	58.1	58.05	0.87	1	100	60	102	62	101	61	2.33	0.67	4.22	1.56	3	1	1000	7	7	450	0	420	42	3050	1
127	127	127	36.9	36.9	36.9	22.88	70.2	70.4	70.3	2	75.5	75.4	75.45	0.93	2	100	60	98	58	99	59	2.85	0.76	4.72	1.54	2	3	750	7	7	180	120	90	56	3600	1
122.5	122.5	122.5	21.5	21.6	21.55	14.36	53.5	53.4	53.45	1	57.4	57.5	57.45	0.93	2	84	57	90	60	87	58.5	2.18	0.7	3.58	1.05	2	7	0	7	7	60	90	70	56	2700	2
126.4	126.5	126.45	32.4	32.3	32.35	20.23	60	60.1	60.05	1	69	69.1	69.05	0.87	1	117	69	115	68	116	68.5	2.75	1.41	4.5	1.19	2	7	0	7	7	15		210	38.5	3450	1
131.5	131.6	131.55	35.2	35.1	35.15	20.31	69.6	69.7	69.65	2	74.5	74.7	74.6	0.93	2	98	64	96	62	97	63	2.33	0.77	4.29	1.68	49	49	1000	9.8	6	420	120	420	60.9	3200	1
128.5	128.6	128.55	30.6	30.7	30.65	18.55	61.3	61.4	61.35	1	68	68.1	68.05	0.9	2	99	76	98	70	98.5	73	2.38	0.61	4.49	1.55	5	14	0	21	7	0	80	210	31.5	3400	1
116.5	116.4	116.45	20.6	20.7	20.65	15.23	48.6	48.6	48.6	1	59.4	59.5	59.45	0.82	1	86	56	86	54	86	55	1.74	0.95	3.84	1.67	2	14	250	7	7	60	120	100	28.47	3200	1
123.4	123.5	123.45	25.8	25.8	25.8	16.93	59	59.1	59.05	1	65.4	65.5	65.45	0.9	2	90	60	92	58	91	59	2.56	0.66	4.7	1.9	4	7	500	7	7	0			28	3500	1
130.2	130.3	130.25	30	30	30	17.68	60.3	60.4	60.35	1	68.2	68.1	68.15	0.89	1	86	54	86	54	86	54	2.43	0.64	4.69	1.84	2	3	0	14	7	420	420	1260	31.5	4300	1
131	131	131	24.3	24.2	24.25	14.13	51.2	51.3	51.25	1	61.3	61.4	61.35	0.84	1	110	65	100	60	105	62.5	1.37	0.58	3.19	1.19	3	7	0	3.5	7		0	150	42	3350	1
119.4	119.5	119.45	25.3	25.4	25.35	17.77	55.7	55.5	55.6	1	63.8	63.7	63.75	0.87	1	86	50	86	50	86	50	2.18	0.42	3.71	1.19	7	14	500	7	7	840	840	420	42		2
132.5	132.4	132.45	33	33	33	18.81	63.5	63.6	63.55	1	72.2	72.3	72.25	0.88	1	100	60	100	58	100	59	2.67	0.67	4.7	1.64	21	10.5		7	7	360	540	210	28	1800	2
133	133.1	133.05	25.2	25.2	25.2	14.24	50	49.8	49.9	1	59.5	59.6	59.55	0.84	1	100	70	105	78	102.5	74	2.51	0.67	4.12	1.28	6	5	0	10	7	230	0	35	35	3600	1
137	137	137	34.9	35	34.95	18.62	62	61.8	61.9	1	71.5	71.6	71.55	0.87	1	120	78	114	70	117	74	2.43	0.62	4.19	1.5	5	7	500	7	7	60	60	420	35	2950	1
130	130	130	22.4	22.4	22.4	13.25	52.5	52.7	52.6	1	55.7	55.8	55.75	0.94	2	120	73	113	68	116.5	70.5	2.93	0.55	5.41	2.35	4	7	0	7	7	480	100	420	45.5	3150	2
124.7	124.8	124.75	23.9	24	23.95	15.39	53.9	53.8	53.85	1	62	62.1	62.05	0.87	1	80	50	82	52	81	51	2.87	0.75	4.94	1.62	9	7	0	49	7	180	90	420	52.5	3000	1
140.5	140.5	140.5	30.1	30	30.05	15.22	56	56.1	56.05	1	64	64.1	64.05	0.88	1	102	63	100	62	101	62.5	2.2	0.36	4.05	1.34	14	7	0	5	7	630	630	560	31.5	4450	1
121.3	121.4	121.35	21.6	21.6	21.6	14.67	50	50.1	50.05	1	58.5	58.6	58.55	0.85	1	98	66	96	66	97	66	2.67	0.37	4.28	1.21	2	7	0	10.5	7	10	180	30	28	3400	2
128.4	128.5	128.45	23.7	23.8	23.75	14.39	52.1	52.2	52.15	1	60	60.2	60.1	0.87	1	98	60	103	53	100.5	56.5	1.94	1.17	3.39	0.75		3.5	0	7	7	0	30	0	28	3650	2
127.4	127.5	127.45	26.6	26.6	26.6	16.38	55.7	55.5	55.6	1	65.5	65.7	65.6	0.85	1	90	60	88	58	89	59	2.12	0.58	3.62	1.33	5	7	0	7	7	0	420	180	42	3250	1
126	126.1	126.05	26.6	26.6	26.6	16.74	56.4	56.5	56.45	1	61.5	61.6	61.55	0.92	2	90	60	92	60	91	60	2.28	0.47	4.73	2.34	6	7	0	7	7	0		210	56	3050	1
129.5	129.6	129.55	28.1	28.1	28.1	16.74	57.5	57.7	57.6	1	64.9	64.7	64.8	0.89	1	108	66	106	70	107	68	3.86	0.44	5.95	1.83	7	7	0	7	7			420	28	4000	2
125	125.1	125.05	22.7	22.8	22.75	14.55	50.5	50.2	50.35	1	59	59.1	59.05	0.85	1	86	54	84	52	85	53	2.2	0.37	4.85	1.97	4	7	0	7	7	540	0	9	33.25	3200	2
120.3	120.2	120.25	20.5	20.5	20.5	14.18	49	49.1	49.05	1	55.3	55.4	55.35	0.89	1	86	58	86	56	86	57	3.06	0.48	4.76	1.32	6	14	0	3.5	7	90	240	210	23.33	3800	1
125.5	125.6	125.55	25.4	25.3	25.35	16.08	52.6	52.7	52.65	1	62.4	62.7	62.55	0.84	1	88	48	88	48	88	48	3.5	0.69	5.27	1.35	4	7		6	7				28	3750	1
127	127.1	127.05	38.4	38.5	38.45	23.82	71.8	71.9	71.85	2	73.8	73.9	73.85	0.97	2	90	60	92	62	91	61	3.32	0.8	4.9	1.07	10.4	2	1500	28	7	60	120	90	28	3500	1
129	129.1	129.05	26.2	26.2	26.2	15.73	51	51.2	51.1	1	62	62.1	62.05	0.82	1	92	60	90	60	91	60	2.15	0.64	4.33	1.84	6	7	1000	7	7	150	0	210	28	3150	1
129	129	129	25.8	25.7	25.75	15.47	53	53.1	53.05	1	61.5	61.6	61.55	0.86	1	106	53	104	52	105	52.5	2.56	0.51	4.46	1.4	6	21	250	7	7	180	360	420	42	3300	1
123.5	123.6	123.55	24.7	24.7	24.7	16.18	53	53.1	53.05	1	60.5	60.6	60.55	0.88	1	96	60	94	58	95	59	2.23	0.64	3.98	1.43	10.5	14	0	7	7	120	120	210	18.67	2750	2
125.5	125.6	125.55	24.7	24.7	24.7	15.67	53.3	53.3	53.3	1	61.8	62	61.9	0.86	1	90	60	90	60	90	60	2.41	0.85	4.36	1.7	8	1	250	42	7	0	630	60	31.5	3600	2
124	124.1	124.05	39.8	39.8	39.8	25.86	68.8	69	68.9	2	75.9	76	75.95	0.91	2	100	70	100	70	100	70	1.89	0.8	4.4	2.1	5	8	250	6	7	70	80	450	35		2
121	121.1	121.05	22.4	22.3	22.35	15.25	52	52.1	52.05	1	61.2	61.4	61.3	0.85	1	90	62	92	60	91	61	2.33	0.69	4.06	1.53	4	7	500	5	7		240	140	42	3450	2
123.1	123.2	123.15	21.5	21.5	21.5	14.18	47	47.1	47.05	1	57.3	57.4	57.35	0.82	1	97	68	95	66	96	67	2.8	0.84	4.76	1.71	3	14	0	10.5	7	0	70	420	42	2800	1
129.5	129.6	129.55	25.4	25.4	25.4	15.13	55	55	55	1	62.5	62.5	62.5	0.88	1	102	54	100	54	101	54	3.11	0.68	4.87	1.48	6	8	250	10	7	120		420	42	3650	1
145	145	145	32.5	32.5	32.5	15.46	57.5	57.5	57.5	1	66.7	66.8	66.75	0.86	1	93	69	95	68	94	68.5	1.66	0.34	3.41	1.45	5	14	500	21	7	45	360	150	45.5	3150	2
125.4	125.5	125.45	21.9	22	21.95	13.95	47.7	47.6	47.65	1	57	57.1	57.05	0.84	1	89	63	90	60	89.5	61.5	1.71	0.65	3.39	1.12	4	7		7	7	0	60	210	30.33	3300	2
136.3	136.4	136.35	32.7	32.7	32.7	17.59	60.7	60.9	60.8	1	71	71.1	71.05	0.86	1	100	62	100	62	100	62	1.97	0.86	4.34	1.88	6	7	250	7	7	630	210	210	14	3350	2
125	125.1	125.05	25.2	25.2	25.2	16.12	54.4	54	54.2	1	60.3	60.4	60.35	0.9	1	98	60	98	62	98	61	2.31	0.66	3.22	0.67	6	6	0	14	7	0	360	420	28	3250	2
127.5	127.6	127.55	23.3	23.3	23.3	14.32	54.9	55	54.95	1	68.5	68.6	68.55	0.8	1	90	62	90	60	90	61	2.51	0.54	4.73	1.79	3	7	500	14	7	45	420	420	21	2700	1
125	125.1	125.05	20.2	20.2	20.2	12.92	47.8	47.7	47.75	1	54	53.7	53.85	0.89	1	80	56	82	54	81	55	2.56	0.52	3.89	1.02	6	6	500	4	7	270	60	90	24.5	3650	2
132.5	132.5	132.5	28.1	28.1	28.1	16.01	51	50.8	50.9	1	62.5	62.6	62.55	0.81	1	99	43	98	50	98.5	46.5	1.79	0.54	4.26	2.13	14	7	0	0	7	150	60	140	28	3700	2
132	132	132	25.1	25.1	25.1	14.41	53.3	53.2	53.25	1	57.4	57.6	57.5	0.93	2	100	70	100	66	100	68	3.24	0.65	5.41	1.78	5	7		7	7	60	420	840	66.5	3400	2
124	124.1	124.05	27.3	27.3	27.3	17.74	56	55.8	55.9	1	61	61.1	61.05	0.92	2	110	68	106	66	108	67	4.07	0.67	6.25	1.86	5	7	500	7	7	90	0	210	10.5	3850	2
132	132.1	132.05	27.3	27.3	27.3	15.66	56.5	56.4	56.45	1	62.5	62.6	62.55	0.9	2	96	60	96	62	96	61	2.67	1.2	4.43	1.24	14	21	0	7	7	420	180	210	8.17	3400	2
130	130	130	25.8	25.8	25.8	15.27	52.5	52.4	52.45	1	60.5	60.6	60.55	0.87	1	94	62	100	62	97	62	3.32	0.82	5.29	1.38	14	14	0	7	7	60	450	1680	17.5	3650	2
133.3	133.4	133.35	25.6	25.6	25.6	14.4	51.4	51.5	51.45	1	61.5	61.6	61.55	0.84	1	85	50	80	50	82.5	50	2.54	0.54	4.97	2.15	7	14	0	14	7	540	180	120	8.17	3700	2
130	130.1	130.05	29.9	29.9	29.9	17.68	63.1	63.4	63.25	1	67.9	68	67.95	0.93	2	102	68	108	72	105	70	1.81	0.54	3.69	1.57	3		1000		7	400	0	840	14	2700	2
120	120.1	120.05	23.4	23.3	23.35	16.2	53.6	53.5	53.55	1	58	58.1	58.05	0.92	2	98	62	96	64	97	63	3.03	0.9	5.2	1.66	7	21	0	21	7	450	120	420	24.5		2
128	128.1	128.05	22.5	22.5	22.5	13.72	55	55.1	55.05	1	57.7	57.8	57.75	0.95	2	98	64	98	64	98	64	2.64	0.71	4.62	1.63	14		0		7				28	2400	2
114.2	114.3	114.25	20.5	20.6	20.55	15.74	49.6	49.5	49.55	1	55	55.1	55.05	0.9	2	98	60	96	58	97	59	1.76	0.48	3.77	1.76	3	7	250	5	7	420	840	210	28		1
127	127	127	25.3	25.3	25.3	15.69	54.5	54.6	54.55	1	63.8	64	63.9	0.85	1	84	62	88	64	86	63	2.64	0.58	4.35	1.29	10	14	250	21	7	270	180	840	35	3600	1
126.5	126.6	126.55	20.7	20.8	20.75	12.96	50.8	50.9	50.85	1	53.5	53.6	53.55	0.95	2	94	54	94	56	94	55	1.81	0.71	3.29	1.31	14	14	0	2	7	0	0	0	38.5	3100	1
120	120.1	120.05	23.1	23.2	23.15	16.06	55.5	55.4	55.45	1	61	61.1	61.05	0.91	2	94	60	92	60	93	60	2.59	0.6	4.72	1.38	2	0	0	63	7	280	50	210	35	2950	2
136	136.1	136.05	32.8	32.7	32.75	17.69	59.9	60	59.95	1	69.1	69.2	69.15	0.87	1	100	68	100	64	100	66	3.08	0.58	4.84	1.5	7	7	250	1	7	210	210	420	0	3200	1
121	121	121	18.2	18.3	18.25	12.46	47	46.8	46.9	1	51	51.1	51.05	0.92	2	89	57	88	56	88.5	56.5	2.56	0.92	4.66	1.63	7	14	0	14	7	120		70	7	3400	1
136.5	136.5	136.5	33.5	33.6	33.55	18.01	63.7	63.8	63.75	1	69.3	69.4	69.35	0.92	2	108	64	100	60	104	62	2.77	0.61	4.82	1.34	14	14	0	14	7	90	0	225	10.5	3600	1
121.4	121.5	121.45	23.4	23.4	23.4	15.86	52.7	52.8	52.75	1	58.7	58.6	58.65	0.9	1	80	50	78	48	79	49	2.38	1.4	4.62	1.95	7	14		5	7	300	300	560	0	3050	1
118.4	118.5	118.45	19.2	19.2	19.2	13.68	49.2	49.4	49.3	1	53.2	53.3	53.25	0.93	2	90	62	90	62	90	62	2.93	0.73	4.47	1.28	4	4	750	7	7	0	0	462	4.67	2550	1
125.5	125.6	125.55	25.2	25.2	25.2	15.99	55.9	56	55.95	1	62	62.1	62.05	0.9	2	108	60	108	64	108	62	3.39	0.73	5.24	1.23	14	14	750	3	7	30		30	7	3400	1
115	115.1	115.05	18.6	18.5	18.55	14.01	49.3	49.2	49.25	1	53.5	53.6	53.55	0.92	2	90	64	90	64	90	64	1.99	1.33	3.87	1.04	10.5	7	0	7	7	0	60	210	21	3450	2
130	130	130	39	39.1	39.05	23.11	70.5	70.6	70.55	2	75	75.3	75.15	0.94	2	100	60	104	64	102	62	2.33	0.73	4.27	1.22	14	14		35	7		60	20	10.5	3500	1
123.4	123.5	123.45	24.6	24.5	24.55	16.11	51.5	51.6	51.55	1	61.5	61	61.25	0.84	1	98	64	98	62	98	63	3.52	0.61	6.04	2.24	3	7	500	6	7		240	210	0	3000	2
131	131.1	131.05	33.1	33	33.05	19.24	65.9	66	65.95	2	71.5	71.4	71.45	0.92	2	100	60	100	62	100	61	1.86	0.77	3.91	1.6	10	24.5		17.5	7	20	50	140	28.12	2900	1
143	143.1	143.05	46.8	46.7	46.75	22.85	78	78.2	78.1	2	83.5	83.8	83.65	0.93	2	108	78	98	70	103	74	2.51	0.52	4.9	1.59	6	14	0	2	7	0	0	124	0	3750	2
133	133.1	133.05	30.4	30.4	30.4	17.17	59.5	59.6	59.55	1	68.2	68.3	68.25	0.87	1	90	60	88	58	89	59	2.38	0.72	4.52	1.88	3	14	250	4	7	360	480	120	14	3800	2
115.5	115.6	115.55	17.6	17.6	17.6	13.18	49	49.1	49.05	1	53.2	53.3	53.25	0.92	2	90	50	92	52	91	51	2.23	0.61	4.04	1.6	5	7	500	3.5	7	0	60	420	14	3050	2
125	125.1	125.05	25.7	25.7	25.7	16.43	54.2	54.3	54.25	1	63.3	63.2	63.25	0.86	1	86	56	88	58	87	57	1.79	0.39	4.21	1.53	0	5	1500	12	7	210	70	60	21		1
126.3	126.4	126.35	27.5	27.5	27.5	17.23	58.5	58.6	58.55	1	66.1	66	66.05	0.89	1	102	58	102	60	102	59	1.99	0.44	4.38	1.47	5	7		10.5	7	120	90	105	21	2700	2
126	126	126	31.4	31.4	31.4	19.78	62.6	62.7	62.65	1	71	71	71	0.88	1	90	54	86	52	88	53	1.01	0.65	3.03	1.68	14	14		14	7	360	120	840	21	3900	1
133	133.1	133.05	41	41.1	41.05	23.19	73.5	73.6	73.55	2	76.5	76.6	76.55	0.96	2	98	52	98	60	98	56	3.06	0.93	4.95	1.41	3	5	0	5	7	0	35	77	1.75	3050	2
125	125.1	125.05	23.9	23.9	23.9	15.28	52	52	52	1	63	63	63	0.83	1	90	60	88	58	89	59	3.83	0.55	5.37	1.23	3	7	0	7	7	420	105	105	2.33	2800	2
124	124.1	124.05	27.4	27.3	27.35	17.77	56.8	56.9	56.85	1	63.8	64	63.9	0.89	1	90	56	92	56	91	56	2.77	0.49	4.26	1.31	7	7	0	7	7	90	360	630	3.5	3600	1
125	125	125	21.8	21.9	21.85	13.98	50.9	51	50.95	1	58	58.2	58.1	0.88	1	90	58	90	60	90	59	2.49	0.52	4.43	1.52	3	14	750	14	7	104	10	75	1.17	3300	2
125	125.1	125.05	28.2	28.1	28.15	18	60	59.9	59.95	1	66	66.1	66.05	0.91	2	98	62	98	60	98	61	2.31	0.56	4.42	1.71	3	7	1000	7	7	630	840	210	7		1
134.5	134.4	134.45	35.4	35.4	35.4	19.58	65.4	65.3	65.35	2	74.9	75	74.95	0.87	1	90	56	92	54	91	55	1.99	0.62	4.76	1.27	3	4	250	9	7	40	10	40	7	3050	1
136	136.1	136.05	38.7	38.7	38.7	20.91	71.5	71.6	71.55	2	73	73.1	73.05	0.98	2	100	70	100	64	100	67	3.19	0.52	4.93	1.46	7	5	1500	1	7	180	180	420	14	3000	2
124.5	124.5	124.5	28.2	28.2	28.2	18.19	61.4	61.5	61.45	1	67	66.8	66.9	0.92	2	112	67	110	66	111	66.5	2.33	0.74	4.08	1.42	3	7	250	7	7	0	30	140	21	3700	2
135	135	135	32.3	32.3	32.3	17.72	59.5	59.7	59.6	1	70	70.1	70.05	0.85	1	90	60	90	60	90	60	3.16	1.48	4.62	0.78	7	7		0.5	7	0	420	140	7	3200	1
140	140	140	47.8	47.8	47.8	24.39	81	81.1	81.05	2	79	79.1	79.05	1.03	2	102	68	100	64	101	66	2.75	1.53	4.58	1.3	7	14	750	14	7				14	3600	1
130	130	130	30.5	30.4	30.45	18.02	61.9	62	61.95	1	70.5	70.6	70.55	0.88	1	90	60	92	60	91	60	1.97	0.89	3.52	1.22	12	14		3	7	840	420		7	3000	1
129	129.1	129.05	24.1	24.1	24.1	14.47	51	51.1	51.05	1	62.7	62.6	62.65	0.81	1	96	62	96	60	96	61	2.07	0.57	4.01	1.4	7	7	250	7	5	90	120	300	10.5	3600	2
125	125	125	23	23	23	14.72	56	56.1	56.05	1	58	57.8	57.9	0.97	2	96	64	96	64	96	64	2.36	0.62	4.13	1.5	14	14	125	21	6	120	240	180	0	3500	2
128.3	128.4	128.35	24.2	24.2	24.2	14.69	53.5	53.6	53.55	1	62.7	62.9	62.8	0.85	1	92	58	92	54	92	56	3.03	1.04	4.87	1.41	10	21	500	7	7	30	400	70	8.17	2950	1
124	124.1	124.05	21.5	21.6	21.55	14	51.5	51.6	51.55	1	55.7	55.8	55.75	0.92	2	102	60	100	62	101	61	2.72	1.22	4.51	1.16	7	21	500	7	7	210	210		3.5	3900	2
131	131	131	42.6	42.6	42.6	24.82	75	75.1	75.05	2	80.5	80.7	80.6	0.93	2	100	60	102	58	101	59	3.08	1.31	4.71	1.04	5	3.5	0	7	7	180	90	420	0
128.2	128.3	128.25	36.5	36.5	36.5	22.19	72.5	72.6	72.55	2	76.3	76.4	76.35	0.95	2	90	60	90	60	90	60	1.81	1.34	3.68	0.82			250
131.5	131.6	131.55	29.1	29.1	29.1	16.82	57.5	57.6	57.55	1	64	64.1	64.05	0.9	1	111	65	108	64	109.5	64.5	1.55	0.65	3.55	1.4			750							3600	2
130	130	130	24.6	24.6	24.6	14.56	53.5	53.6	53.55	1	61.8	61.9	61.85	0.87	1	98	58	98	58	98	58	2.18	0.6	4.1	1.67			1250							3750	1
122.2	122.3	122.25	21.1	21	21.05	14.08	52	52.1	52.05	1	56.8	57	56.9	0.91	2	92	60	90	58	91	59	1.76	0.61	3.23	1.19			0							3250	1
137	137.1	137.05	32.5	32.4	32.45	17.28	60.6	60.5	60.55	1	68	68.1	68.05	0.89	1	90	56	90	56	90	56	1.84	0.65	3.62	1.1			500							1700	1
133	133.1	133.05	38.6	38.7	38.65	21.83	70.5	70.6	70.55	2	76.5	76.4	76.45	0.92	2	102	58	100	56	101	57	2.41	0.83	3.97	1.18			0
122	122	122	22.3	22.3	22.3	14.98	51.7	51.8	51.75	1	56.7	56.8	56.75	0.91	2	90	60	92	58	91	59	2.54	1.23	4.35	1.25			250
137	137.1	137.05	37.7	37.7	37.7	20.07	69.1	69.3	69.2	2	75.5	75.6	75.55	0.92	2	90	68	88	66	89	67	2.15	0.46	4.16	1.71			1500
126	126.1	126.05	26.4	26.5	26.45	16.65	54.5	55.4	54.95	1	64.8	64.9	64.85	0.85	1	98	58	96	58	97	58	3.55	0.55	5.18	1.32			500
126.4	126.5	126.45	23.4	23.3	23.35	14.6	52.8	52.9	52.85	1	62.4	62.3	62.35	0.85	1	92	60	98	64	95	62	2.05	0.67	4.39	2			0
133	133	133	33.7	33.7	33.7	19.05	67.7	67.8	67.75	2	73.3	73.5	73.4	0.92	2	100	60	105	73	102.5	66.5	3.42	0.79	4.84	1.09			1000							3600	1
132.5	132.6	132.55	37	37.1	37.05	21.09	69.1	69.2	69.15	2	78.5	78.6	78.55	0.88	1	114	70	122	68	118	69	3.16	0.92	5.19	1.61			0
125.5	125.6	125.55	23	23	23	14.59	53.8	54	53.9	1	58.2	58.1	58.15	0.93	2	92	66	92	62	92	64	1.89	0.71	3.75	1.53			500
134	134	134	26.1	26.1	26.1	14.54	52.8	52.9	52.85	1	62.9	63	62.95	0.84	1	90	60	92	60	91	60	2.98	0.66	4.81	1.62										3400	2
115	115.1	115.05	21	21.1	21.05	15.9	49.7	49.5	49.6	1	57	57.1	57.05	0.87	1	86	56	100	54	93	55	1.74	0.73	3.03	0.95										3900	2
124.5	124.6	124.55	23.9	23.9	23.9	15.41	54.5	54.6	54.55	1	61.3	61.4	61.35	0.89	1	100	50	96	46	98	48	1.53	0.54	3.16	1.38	14	5	1500	11.1	7	450				3600	2
123.4	123.5	123.45	24.4	24.4	24.4	16.01	55.6	56	55.8	1	64.3	64.3	64.3	0.87	1	90	56	90	56	90	56	2.69	0.59	4.21	1.26	0	0	0	0	0		0			3450	2
133	133	133	33	33	33	18.66	64.2	64.1	64.15	1	69	69.1	69.05	0.93	2	100	60	100	62	100	61	1.09	1.24	3.15	1.34	1	0	0	7	7	0				3500	2
124.1	124.2	124.15	23.5	23.5	23.5	15.25	51.6	51.8	51.7	1	60.8	60.9	60.85	0.85	1	80	56	82	54	81	55	1.84	0.53	4.12	1.95	6	14	0	14	7	455				3000	1
123.5	123.6	123.55	23.2	23.2	23.2	15.2	53.2	53.3	53.25	1	59	59.3	59.15	0.9	2	90	56	92	54	91	55	1.48	0.42	3.8	1.64	5	7	500	7	7					2800	1
123	123.1	123.05	27.2	27.2	27.2	17.96	57.2	57.3	57.25	1	66.4	66.5	66.45	0.86	1	90	62	90	58	90	60	3.11	0.55	4.68	1.25		14		0	7			0		3200	1
120.5	120.6	120.55	30.3	30.3	30.3	20.85	67.9	67.8	67.85	2	72.8	72.9	72.85	0.93	2	96	60	92	64	94	62	2.62	0.91	4.26	1.35	2	14	500	3	7	0	0	0		3400	2
129.3	129.4	129.35	24.2	24.2	24.2	14.46	53.7	53.5	53.6	1	57.3	57.4	57.35	0.93	2	98	56	98	56	98	56	1.32	0.92	3.04	1	0	7	2000	1	7	360	60	120		4250	1
121	121.1	121.05	20.6	20.6	20.6	14.06	49.9	50	49.95	1	57.3	57.4	57.35	0.87	1	100	60	102	58	101	59	1.92	0.7	3.54	0.95	6	7	0	3.5	7	0	60	120		3400	2
139	139.1	139.05	34.6	34.5	34.55	17.87	64.8	64.9	64.85	2	71	71.1	71.05	0.91	2	88	56	86	54	87	55	2.77	1.41	4.83	1.27	5	18		8	4	180		270		3550	2
129.4	129.5	129.45	25.3	25.2	25.25	15.07	53.4	53.5	53.45	1	60.4	60.3	60.35	0.89	1	102	60	100	60	101	60	1.89	0.71	4.34	1.57		7		3	7	240	120	120			1
126	126	126	21.8	21.8	21.8	13.73	49.8	49.7	49.75	1	57	57.1	57.05	0.87	1	102	62	102	60	102	61	1.55	0.52	3.8	1.33	6	14	0	0	7	150	10	50		3650	1
124	124.1	124.05	21.6	21.6	21.6	14.04	50.3	50.2	50.25	1	56	56.2	56.1	0.9	1	100	66	100	68	100	67	1.81	0.58	4.43	1.24	2	7	500	0	7	180	180	180		3250	2
136.1	136	136.05	32.9	32.9	32.9	17.77	63.2	63.1	63.15	1	71.3	71.5	71.4	0.88	1	100	74	102	70	101	72	1.61	0.85	3.41	1.38	3	7		7	7	315		210		3000	1
129.5	129.6	129.55	31.5	31.6	31.55	18.8	63.2	63.3	63.25	1	69.5	69.6	69.55	0.91	2	98	58	98	60	98	59	2.31	0.66	4.15	1.52	7	14	250	21	7	120	0	210		3500	1
121	121.1	121.05	22.7	22.7	22.7	15.49	51	51.1	51.05	1	59.4	59.5	59.45	0.86	1	92	60	90	62	91	61	1.76	0.68	3.51	1.4	3	7		4	7	240	30	210		4000	2
124	124	124	24.1	24.1	24.1	15.67	52.4	52.3	52.35	1	59.2	59.3	59.25	0.88	1	86	52	84	50	85	51	1.68	0.72	4.1	1.72	7	14	0	7	7	30	120	70		3000	1
126	126.1	126.05	26.4	26.5	26.45	16.65	58	57.9	57.95	1	68.5	68.4	68.45	0.85	1	107	72	106	60	106.5	66	2.1	0.42	3.95	1.34	7	7	250	7	7	300	360	210		3300	2
123	123	123	23.1	23.2	23.15	15.3	52.2	52.3	52.25	1	58.2	58.1	58.15	0.9	1	103	67	103	62	103	64.5	3.29	1.17	5.8	1.74	14	14		4	7	0	105	35		3100	2
130	130	130	26.2	26.2	26.2	15.5	52	52.1	52.05	1	61.9	62	61.95	0.84	1	98	60	98	58	98	59	2.41	0.35	5.09	1.97	3	7	2500	7	7	0	210	210		2550	1
133	133	133	41	41	41	23.18	74.3	74.2	74.25	2	77.7	77.9	77.8	0.95	2	110	70	108	68	109	69	3.63	0.82	5.14	1.23	4	4	1750	7	7	0	0	630		3150	1
125.5	125.6	125.55	25.6	25.6	25.6	16.24	54	54.1	54.05	1	63.7	63.8	63.75	0.85	1	98	70	98	70	98	70	2.8	0.84	4.58	1.58		7	0	10.5	7	60		420		3350	1
128.4	128.5	128.45	25.5	25.6	25.55	15.49	55.5	55.4	55.45	1	64	63.2	63.6	0.87	1	90	60	90	60	90	60	2.18	0.58	3.73	1.3	8	14		5	7	40	50	630		3800	1
121	121.1	121.05	22.3	22.3	22.3	15.22	52.8	52.7	52.75	1	59.1	59.2	59.15	0.89	1	98	64	102	66	100	65	1.35	0.44	3.36	1.56	5	7	250	5	7	0	420	420		3600	2
139	139	139	33.5	33.4	33.45	17.31	60.5	60.6	60.55	1	69	69.1	69.05	0.88	1	90	60	94	60	92	60	2.15	0.9	4.03	1.01	6	5	0	20	7			910		3200	1
118	118.1	118.05	24.8	24.8	24.8	17.8	58.8	58.9	58.85	1	63	63.1	63.05	0.93	2	94	60	94	58	94	59	2.36	0.72	4.04	1.19	14	14	0	21	7	270		100	31.5	3450	2
126.5	126.6	126.55	23.2	23.1	23.15	14.46	53.4	53.3	53.35	1	60.2	60.3	60.25	0.89	1	98	64	100	62	99	63	2.43	1.15	4.44	1.42	3	7	0	7	7	0	0	200	35	3000	2
136	136.1	136.05	30.9	30.9	30.9	16.69	57.9	57.8	57.85	1	67.9	67.8	67.85	0.85	1	100	60	102	62	101	61	2.9	0.61	5.26	2.16			0		7				49	3150	2
125	125.1	125.05	19.6	19.6	19.6	12.53	47.5	47.6	47.55	1	52	52.1	52.05	0.91	2	90	58	90	58	90	58	2.41	0.67	4.76	2.08	14	14	500	14	7	0	0	0	56	3250	1
124.5	124.5	124.5	25.6	25.6	25.6	16.52	55.7	55.6	55.65	1	61.4	61.5	61.45	0.91	2	101	75	100	73	100.5	74	3.11	0.76	5.55	1.35	4	7	250	7	6	60	180	150	56	3150	1
126.5	126.6	126.55	26.8	26.9	26.85	16.77	55.7	55.6	55.65	1	61.5	61.6	61.55	0.9	2	102	60	100	58	101	59	2.25	0.66	4.42	1.43	4	14	500	7	7	10	10	70	56	3700	2
127	127.1	127.05	23.8	23.8	23.8	14.74	49.7	48.8	49.25	1	60.9	61	60.95	0.81	1	98	56	98	56	98	56	1.92	0.54	4.05	1.9	5	6	0	7	7		0	210	63	4000	2
132.2	132.3	132.25	24.6	24.6	24.6	14.07	51.5	51.6	51.55	1	58.5	58.6	58.55	0.88	1	119	77	116	75	117.5	76	2.54	0.47	4.35	1.66	3	7		7	7			630	63	3500	2
125	125.1	125.05	25.3	25.2	25.25	16.15	59	59	59	1	66	66	66	0.89	2	80	50	78	50	79	50	2.87	0.64	4.54	1.29	7	1	0	14	7	0	40	0	77	4400	1
127.1	127.1	127.1	23.6	23.4	23.5	14.55	50	50	50	1	62	62	62	0.81	2	96	50	94	48	95	49	0.73	0.69	2.51	1.38	6	7	250	7	7	420	420	840	77	3200	1
123.1	123.1	123.1	19.8	19.8	19.8	13.07	52	52	52	1	58.5	58.5	58.5	0.89	2	90	60	90	65	90	62.5	1.74	0.54	3.37	1.32	5	14	250	14	7	60	180	60	80.5	3450	2
120.8	120.7	120.75	19.9	19.9	19.9	13.65	51	51	51	1	61	61	61	0.84	2	100	62	103	67	101.5	64.5	2.41	0.51	4.77	2.18		7		3.5	7	0	30	175	77	3300	1
134.3	134.4	134.35	36.9	37	36.95	20.47	70	70	70	2	77	77	77	0.91	2	92	56	94	58	93	57	3	0.62	5.26	1.82	6	7	500	7	7	40	60	0	77	3600	2
127	127.1	127.05	22.9	22.9	22.9	14.19	51	51	51	1	62	62	62	0.82	2	88	58	88	55	88	56.5	1.89	0.91	4.16	1.7	12	14	250	6	5	30	90		77	3200	1
128.1	128.2	128.15	25.6	25.7	25.65	15.62	54	54	54	1	65.5	65.5	65.5	0.82	2	90	60	88	58	89	59	2.23	0.55	4.85	2.18	7	7	250	7	7	0		0	77	3300	1
128.3	128.4	128.35	30.7	30.9	30.8	18.7	67	67	67	2	69	69	69	0.97	2	96	64	98	62	97	63	3.16	0.91	4.97	1.07	12	6	250	7	7	0	70	840	77	4900	1
120.4	120.5	120.45	20.9	20.9	20.9	14.41	54	54	54	1	59	59	59	0.92	2	86	52	86	52	86	52	2.54	1.19	4.42	1.3	14	21	750	14	7			40	77	2600	1
124.8	124.6	124.7	20.7	20.8	20.75	13.34	49	49	49	1	59	59	59	0.83	2	98	58	90	56	94	57	1.81	0.68	3.43	0.83	3	6	0	5	7	0	45	105	63	2800	1
124	124.1	124.05	20.9	21	20.95	13.61	50	50	50	1	59	59	59	0.85	2	92	64	90	60	91	62	1.76	0.53	4.14	2.06	4	7	1125	7	7	120	360	30	56	3650	2
133.2	133.3	133.25	38.7	38.8	38.75	21.82	73	73	73	2	81	81	81	0.9	2	102	68	100	66	101	67	2.56	1.27	4.47	1.52	7	7	250	7	7	90	90	120	56	3900	2
126.3	126.4	126.35	24.3	24.3	24.3	15.22	55	55	55	1	63	63	63	0.87	2	94	60	97	60	95.5	60	2.18	0.5	4.39	1.99	14	5	0	7	7	0	150	150	56		1
126.5	126.7	126.6	25.4	25.4	25.4	15.85	57	57	57	1	65	65	65	0.88	2	90	60	90	62	90	61	0.98	0.67	3.8	2.28	4	7	0	7	7	40	0	210	56	3300	2
128.3	128.4	128.35	24.7	24.7	24.7	14.99	58	58	58	1	61	61	61	0.95	2	96	54	94	52	95	53	1.76	0.64	3.57	1.26	3	0.6	0	1.5	7	0	30	350	56	3900	2
129	129.1	129.05	23.6	23.6	23.6	14.17	56	56	56	1	63	63	63	0.89	2	90	60	90	60	90	60	2.23	0.7	4.05	1.46	7	7	500	5	7	0	180	420	56	3700	1
120.6	120.7	120.65	19.5	19.5	19.5	13.4	51.5	51.5	51.5	1	58	58	58	0.89	2	87	60	89	64	88	62	3.16	0.94	4.99	1.45	2	3	1000	6	7	0	30	60	63	2650	1
133.4	133.5	133.45	31.2	31.2	31.2	17.52	65.5	65.5	65.5	2	74	74	74	0.89	2	98	56	98	56	98	56	2.12	0.9	4.07	1.38	10	21	250	4	7	120	0	210	63	3750	2
130.5	130.5	130.5	26.8	26.8	26.8	15.74	56.5	56.5	56.5	1	68	68.1	68.05	0.83	2	121	71	111	75	116	73	2.36	0.48	4.07	1.43	4	7	0	7	7	0	720	210	63	3500	2
123.8	123.7	123.75	19.2	19.1	19.15	12.5	48	48	48	1	55.6	55.2	55.4	0.87	2	88	52	90	54	89	53	1.55	0.42	2.75	1.05	7	7	250	7	7	0	600	35	56	4000	2
128.4	128.3	128.35	23.7	23.7	23.7	14.39	53.5	53.4	53.45	1	62	62	62	0.86	2	99	62	99	58	99	60	2.33	0.75	4.16	1.56	2	14	750	14	7	30	10	420	63	3600	2
123.1	123.1	123.1	21.2	21.2	21.2	13.99	48	48	48	1	56	56	56	0.86	2	86	54	86	54	86	54	2.28	0.6	3.89	1.31	7	7	0	7	7	210	210	140	49	3400	2
128.5	128.4	128.45	29.5	29.5	29.5	17.88	60	60	60	1	69	69	69	0.87	2	92	58	90	58	91	58	1.76	0.47	3.38	1.02	14	2	500	7	7	630	0	180	63	2600	2
119	119.1	119.05	18.9	18.9	18.9	13.34	46	46	46	1	56	56	56	0.82	2	96	52	94	50	95	51	3.63	0.74	5.41	1.48	7.5	7	500	7	7	10	10	630	63	3650	2
124	124.1	124.05	22.7	22.7	22.7	14.75	50	50	50	1	60	60	60	0.83	2	86	56	84	54	85	55	2.2	0.57	4.34	1.85	5	7	0	7	7	0	270	20	49	3150	2
120.3	120.4	120.35	19.1	19.1	19.1	13.19	52	52	52	1	57	57	57	0.91	2	90	52	90	52	90	52	4.27	0.68	6	1.33	7	3.5		3.5	7	240	60	105	56	3100	2
126.1	126.1	126.1	21	21	21	13.21	52.5	52.5	52.5	1	57.5	57.5	57.5	0.91	2	96	60	96	62	96	61	2.75	0.45	4.47	1.52	5	14	0	3	7	0	300	210	49	3050	1
130.8	130.9	130.85	21.3	21.3	21.3	12.44	50	50	50	1	59	59	59	0.85	2	88	60	90	60	89	60	3.16	0.71	5.58	2.2	3	49	1750	49	7	0	45	0	56	2950	2
117.6	117.4	117.5	19.6	19.6	19.6	14.2	55.5	55.5	55.5	1	58	58	58	0.96	2	115	63	110	60	112.5	61.5	2.02	1.23	3.86	1.32	3	7	250	7	7	0	0	60	56	2900	1
131.3	131.2	131.25	30.2	30.2	30.2	17.53	67	67	67	2	75	75	75	0.89	2	80	58	82	52	81	55	1.63	0.95	3.32	1.32	14	7	0	3.5	7	120	120	210	56	3150	2
119.5	119.4	119.45	19.3	19.3	19.3	13.53	49	49	49	1	57	57	57	0.86	2	84	48	82	48	83	48	0.85	0.3	3.04	1.71	5	7	125	4	7	160	240	420	56	2600	2
122.5	122.5	122.5	20.7	20.7	20.7	13.79	52	52	52	1	57	57	57	0.91	2	80	47	82	50	81	48.5	2.41	1.2	4.01	1.22	2	49	750	49	7	15	300	105	63	3050	2
128	128.1	128.05	21.9	21.9	21.9	13.36	54.5	54.5	54.5	1	60	60	60	0.91	2	94	60	96	60	95	60	2.31	0.81	4.36	1.56	10	14	250	21	7	0	10	280	45.5	3150	1
123.3	123.4	123.35	21.3	21.3	21.3	14	50	50	50	1	60	60	60	0.83	2	100	56	102	54	101	55	2.25	0.47	4.46	1.46	3	3.5	0	1	7	0	70	630	45.5	3400	2
130	130.1	130.05	22.4	22.4	22.4	13.24	52.5	52.5	52.5	1	62	62	62	0.85	2	90	66	90	66	90	66	2.46	0.45	4.31	1.36	3	7	250	7	7	0	120	1260	45.5	2500	1
122.3	122.4	122.35	21.5	21.6	21.55	14.4	50	50	50	1	58	58	58	0.86	2	85	65	82	63	83.5	64	1.48	0.4	2.8	0.97	7	2.1	0	3.5	7	105	105	350	46.67	4100	2
136.3	136.4	136.35	30	30	30	16.14	61	61	61	2	73	73	73	0.84	2	98	68	98	60	98	64	1.37	0.84	3.75	0.96	49	21	0	14	7	60	240	210	49		1
124.1	124.4	124.25	23.2	23.2	23.2	15.03	57.1	57.1	57.1	1	64	64	64	0.89	2	88	53	90	55	89	54	1.68	1.48	3.65	1.28	1	14	1000	7	7	0			56	3200	1
128.5	128.4	128.45	26	26	26	15.76	58	58	58	1	68.5	68.5	68.5	0.85	2	90	60	90	60	90	60	2.59	0.75	4.92	1.66	4	7	0	7	7	60	300	60	49	3100	2
128.8	128.7	128.75	24.1	24.2	24.15	14.57	54	54	54	1	63	63	63	0.86	2	88	68	88	68	88	68	1.74	0.4	3.43	1.5	7	7		7	7	150	50	280	56	4050	1
122	122.1	122.05	23.3	23.4	23.35	15.68	55	55	55	1	62	62	62	0.89	2	90	60	80	58	85	59	3	0.72	5.31	1.79	5	14		14	7	0	20	420	56	3500	1
120.2	120.1	120.15	22.4	22.4	22.4	15.52	54	54	54	1	62	62	62	0.87	2	92	56	90	58	91	57	2.28	0.83	4.16	1.43	4	7	0	5	6	0	270	480	63	2250	2
118.3	118.4	118.35	20.2	20.2	20.2	14.42	53	53	53	1	62	62	62	0.85	2	88	54	88	56	88	55	3.26	0.69	5.31	1.81	4	7		7	7	40	10	70	77	3400	2
129.1	129.1	129.1	29.8	29.8	29.8	17.88	62.3	62.3	62.3	2	72	72	72	0.87	2	96	54	94	52	95	53	2.07	0.78	4.14	1.59	7	7	500	28	7	200	180	441	49.47	3250	2
120.8	120.7	120.75	18.9	18.9	18.9	12.96	51	51	51	1	58.4	58.4	58.4	0.87	2	90	62	94	62	92	62	2.25	0.64	4.35	1.68	7	7	250	7	7	140	20	280	42	3550	2
123.2	123.4	123.3	23.7	23.7	23.7	15.59	55	55	55	1	64	64	64	0.86	2	90	63	88	61	89	62	2.38	0.56	4.45	1.55	6	14	0	7	7	30	0	140	42	3300	2
131.8	131.7	131.75	27.5	27.5	27.5	15.84	58	58	58	1	66	66	66	0.88	2	100	52	100	52	100	52	1.66	0.51	3.4	1.43	5	7	0	7	7	20	30	105	35	2750	1
121.5	121.4	121.45	22.2	22.2	22.2	15.05	51	51	51	1	60	60	60	0.85	2	98	60	98	60	98	60	2.18	0.36	4.52	1.64	3	7	250	7	1	0	105	210	42	2250	1
124.5	124.5	124.5	27.7	27.8	27.75	17.9	62	62.1	62.05	2	67.1	67	67.05	0.93	2	110	70	110	70	110	70	2.15	0.75	4.33	1.78	6	14	750	7	7	0	0	210	49	2600	2
131.1	131.1	131.1	23.3	23.4	23.35	13.59	53	53	53	1	61	61	61	0.87	2	90	60	90	62	90	61	2.15	1.21	3.9	1.19	2	1	5250	8	7	124	240	175	44.33	3150	1
131.1	131.2	131.15	26.3	26.4	26.35	15.32	55	55	55	1	64	64	64	0.86	2	90	60	88	58	89	59	3.57	0.95	5.53	1.55	7	14	0	14	7	30	90	60	49	3200	2
129.5	129.4	129.45	25.2	25.2	25.2	15.04	53	53	53	1	62	62	62	0.85	2	98	70	100	72	99	71	1.4	0.56	3.23	1.6	7	7	750	7	7	0	60	120	33.25	4000	1
137	137.1	137.05	39.6	39.6	39.6	21.08	75.5	75.5	75.5	2	82	82	82	0.92	2	92	54	90	54	91	54	3.44	0.8	5.06	1.52	4	7	0	7	7			70	35	3250	1
125.3	125.3	125.3	23.8	23.8	23.8	15.16	52	52	52	1	63	63.1	63.05	0.82	2	102	61	98	54	100	57.5	2.62	0.73	4.56	1.74	5	14	125	14	7	60	60	105	35	3500	1
121.5	121.4	121.45	20.3	20.3	20.3	13.76	48	48	48	1	61	61	61	0.79	1	86	56	88	56	87	56	2.82	0.56	4.57	1.45	7	7	0	7	7	0	0	420	35	2900	1
135.1	135.2	135.15	23.9	23.9	23.9	13.08	52	52	52	1	63	63	63	0.83	2	98	66	99	69	98.5	67.5	2.9	1.02	4.82	1.43	3	14	250	7	7	0	200	60	42	3150	1
124	124.1	124.05	22.6	22.7	22.65	14.72	56	56	56	1	64	64	64	0.88	2	85	58	85	58	85	58	2.75	0.62	4.69	1.62	14	14	250	14	7	120	420		35	3500	1
126.6	126.6	126.6	20.8	20.8	20.8	12.98	49	49	49	1	59	59	59	0.83	2	90	58	90	58	90	58	1.45	1.21	4	1.64	4	7	0	14	7	60	60	600	53.67	2800	2
134.5	134.4	134.45	32	32	32	17.7	65	65	65	2	73	73	73	0.89	2	90	62	92	64	91	63	2.56	0.86	4.65	1.56	6	7	875	7	7	60	0	140	35.7	3000	2
128.6	128.7	128.65	26.2	26.2	26.2	15.83	57.5	57.5	57.5	1	65	65	65	0.88	2	90	60	90	60	90	60	3.6	0.81	6.1	2.01	10	7	0	7	7	360	90	150	28	3300	1
121.6	121.5	121.55	22.1	22.1	22.1	14.96	55.3	55.2	55.25	1	62	62	62	0.89	2	81	64	84	60	82.5	62	2.98	0.44	5.45	1.65	4	7	0	4	7	0	0	60	35	2900	2
126.5	126.6	126.55	23.9	23.9	23.9	14.92	59	59	59	1	64	64	64	0.92	2	100	60	102	58	101	59	2.72	0.72	4.26	1.31	2	5	0	14	7	0	110	720	35		2
124	124	124	23.7	23.7	23.7	15.41	58.5	58.5	58.5	1	65	65.1	65.05	0.9	2	88	54	88	55	88	54.5	2.38	1.12	4.51	1.69	7	21	125	14	7	120	360	2100	35	3100	2
134	134.1	134.05	24.6	24.6	24.6	13.69	55	55	55	1	62	62	62	0.89	2	108	60	100	58	104	59	2.38	0.67	4.08	1.32	7	7	0	7	7	0	630	140	38.5	3150	2
130.5	130.4	130.45	21.8	21.8	21.8	12.81	50	50	50	1	60	60	60	0.83	2	80	60	80	60	80	60	2.82	0.51	4.7	1.54	14	7	0	7	7	0	180	300	42	2850	2
128.7	128.6	128.65	25.4	25.4	25.4	15.35	54	54	54	1	64	64	64	0.84	2	90	58	88	60	89	59	2.9	0.58	4.35	1.15	0	49	250	7	7	0	120	150	49	3400	2
122.5	122.4	122.45	27	26.9	26.95	17.97	63.5	63.5	63.5	2	66	66	66	0.96	2	96	60	94	58	95	59	2.1	0.42	4.24	1.61	7	14	0	14	7	120	910	280	27.88	3150	2
120.9	120.9	120.9	21	21	21	14.37	54	54	54	1	61	61	61	0.89	2	92	60	82	60	87	60	2.54	0.52	4.8	1.88	6	7	250	14	7	120	300	420	35	3100	2
114.4	114.5	114.45	19.5	19.5	19.5	14.89	50	50	50	1	58	58	58	0.86	2	80	48	82	50	81	49	1.4	0.55	2.93	1.36	5	0	0	2	7	0	0	630	42	3900	1
128.1	128.2	128.15	22.6	22.8	22.7	13.82	53	53	53	1	64	64	64	0.83	2	106	70	106	70	106	70	4.07	0.75	5.77	1.43	5	5	250	5	7	0	80	750	45.5	3200	1
142.3	142.4	142.35	28.8	28.8	28.8	14.21	58	58	58	1	68.5	68.5	68.5	0.85	2	100	70	104	73	102	71.5	2.82	0.79	4.79	1.59	6	7	500	7	7			70	28	3450	1
123.1	123.3	123.2	19.4	19.4	19.4	12.78	49	49	49	1	54	54.1	54.05	0.91	2	85	62	86	60	85.5	61	2.46	0.39	4.68	1.59	3	21	0	7	7	0	180	150	28	2900	2
130.5	130.4	130.45	30	30	30	17.63	62	62	62	2	72	72	72	0.86	2	86	52	86	52	86	52	2.05	0.68	4.2	1.82	5	16	0	16	0	0		420	31.5	2650	2
124.4	124.5	124.45	21.7	21.7	21.7	14.01	55	55	55	1	60	60	60	0.92	2	94	54	92	52	93	53	1.92	0.77	3.74	1.48	5	7	125	21	7	26	0	210	35	3100	1
123.4	123.5	123.45	21.1	21.1	21.1	13.85	50	50	50	1	60	60	60	0.83	2	76	48	74	46	75	47	2.12	0.71	4.19	1.76	7	3	500	2	7	150	0	0	28	3250	1
135.8	135.9	135.85	40.9	40.9	40.9	22.16	70.5	70.5	70.5	2	80	80	80	0.88	2	102	52	96	50	99	51	2.51	0.67	4.07	1.24	14	14	0	3	7	140	90	90	31.5	3550	1
124.7	124.6	124.65	22.9	22.9	22.9	14.74	56	56	56	1	61	61	61	0.92	2	80	48	82	50	81	49	2.98	0.76	4.76	1.22	56	56	0	0.5	7	600	450	630	31.5	3050	2
134.8	134.9	134.85	30.6	30.6	30.6	16.83	62	62	62	2	71	71	71	0.87	2	80	54	82	56	81	55	2.59	1.09	4.08	1.15	6	7	1000	7	7				35	3400	1
128.2	128.3	128.25	28.2	28.2	28.2	17.14	62	62	62	2	71	71	71	0.87	2	98	65	95	60	96.5	62.5	3.29	0.77	4.69	1.13	4	7	0	7	7	90	60	80	21	3350	2
123.8	123.7	123.75	23.6	23.6	23.6	15.41	52	52	52	1	61	61	61	0.85	2	100	60	98	58	99	59	3.13	1.21	4.7	1.04	14	2.5	0	2	7	0	30	140	21	3200	1
135.2	135.2	135.2	25.4	25.4	25.4	13.9	55	55	55	1	63	63	63	0.87	2	98	66	98	62	98	64	2.41	0.42	4.11	1.29	3	7	250	5	7	60	420	420	21	2950	2
125.8	125.6	125.7	23.9	23.9	23.9	15.13	55	55	55	1	63	63	63	0.87	2	96	64	92	64	94	64	3.08	1.05	4.86	1.42	14	14	3000	35	7	60	180	40	28	3300	1
120.7	120.6	120.65	19.4	19.6	19.5	13.4	45	45	45	1	56	56	56	0.8	2	85	56	89	58	87	57	2.98	0.61	4.41	1.23	5	7	0	3	7	0	120	210	28	2850	2
125.7	125.6	125.65	24.9	25	24.95	15.8	58	58	58	1	67	67	67	0.87	2	100	68	98	66	99	67	3.13	0.77	5.05	1.4	7	7	0	7	7	210	70	210	28	3000	1
117	117.1	117.05	19.4	19.4	19.4	14.16	53	53	53	1	58.5	58.5	58.5	0.91	2	88	60	88	56	88	58	2.77	0.98	4.38	1.27		3.5	250	3.5	0	60	120	210	33.83	2300	1
134	134.1	134.05	29.6	29.6	29.6	16.47	64	64	64	2	71	71	71	0.9	2	84	46	82	44	83	45	2.8	1.21	4.06	0.84	7	7	0	5	7	400	160	700	16.33	3400	2
129.5	129.5	129.5	26.9	26.9	26.9	16.04	59	58.5	58.75	1	67	67	67	0.88	2	96	68	98	68	97	68	1.45	0.7	3.25	1.09	7	14	750	7	7	75	140	210	14	3500	1
128.8	128.9	128.85	22.6	22.6	22.6	13.61	52	52	52	1	61	61	61	0.85	2	84	54	84	54	84	54	1.3	0.61	3.27	1.45	7	7	0	3.5	7	210	210	280	14	2250	2
121.5	121.4	121.45	27.2	27.2	27.2	18.44	61.5	61.5	61.5	2	69	69	69	0.89	2	80	46	82	46	81	46	2.9	0.66	4.7	1.37	7	7	0	6	7	0	90	15	21	3650	1
122.8	122.8	122.8	23.1	23.1	23.1	15.32	53	53	53	1	60	60	60	0.88	2	94	54	92	54	93	54	2.64	0.7	4	1.13	6	5	250	0	7	60	20	210	21	3600	1
122	122.1	122.05	20	20	20	13.43	49	49	49	1	62	62	62	0.79	1	102	60	100	60	101	60	2.51	0.42	4.27	1.43	6	7	250	14	7	120	500	630	24.5	2650	1
122.3	122.4	122.35	19.6	19.6	19.6	13.09	50	50	50	1	57	57	57	0.88	2	88	56	86	54	87	55	2.72	1.26	4.86	1.09	28	14		0	7	30	525	560	21.47	2800	2
124.1	124.2	124.15	23.5	23.5	23.5	15.25	50	50	50	1	62	62	62	0.81	2	92	62	94	62	93	62	1.66	0.68	3.76	1.66	7	7	500	7	7	120	120	210	28	3600	1
122.1	122.1	122.1	20.8	20.9	20.85	13.99	50	50	50	1	58	58	58	0.86	2	92	54	90	52	91	53	2.51	0.79	4.8	1.46	7	7	250	49	7	360	60	0	14	3650	2
123.8	123.9	123.85	21.4	21.4	21.4	13.95	55	55	55	1	61	61	61	0.9	2	106	60	104	58	105	59	2.36	0.86	3.95	1.11	4	7		3.5	7	0	420	60	14	3200	2
135.5	135.4	135.45	27.4	27.4	27.4	14.93	60	60	60	1	70	70	70	0.86	2	92	62	92	62	92	62	1.48	0.62	3.1	0.96	7	7		7	7	840	90	1260	14		2
128.4	128.5	128.45	26.1	26.1	26.1	15.82	57	57.8	57.4	1	62.5	62.5	62.5	0.92	2	80	60	78	54	79	57	1.84	0.51	3.82	1.8	7	7		7	7	180	180	630	15.17	3650	1
128.3	128.4	128.35	24.2	24.1	24.15	14.66	56	56	56	1	64	64	64	0.88	2	90	58	90	58	90	58	1.97	0.38	4.32	2.08	21	21	0	14	7	420		210	21	3650	2
129.7	129.6	129.65	27.1	27.2	27.15	16.15	56	56	56	1	67	67	67	0.84	2	98	60	96	58	97	59	2.05	0.6	3.7	1.43	7	7	0	7	7	180	90	175	28	3300	1
126.4	126.5	126.45	28.5	28.5	28.5	17.82	60	60	60	1	68	68	68	0.88	2	82	54	80	54	81	54	2.85	0.78	4.49	1.32	14	14	0	3.5	7	0	0	210	21	4000	2
131.7	131.6	131.65	27.9	27.9	27.9	16.1	56	56	56	1	66	66	66	0.85	2	80	54	80	54	80	54	1.53	1.06	3.27	1.23	14	14	250	14	7	133	0	140	14	2900	2
125.5	125.5	125.5	21.5	21.5	21.5	13.65	54	54	54	1	60	60	60	0.9	2	98	62	98	62	98	62	1.66	0.48	3.7	1.2	3	14	0	14	7	120	120	105	14	2950	2
125.1	125.1	125.1	21.8	21.8	21.8	13.93	53	53	53	1	59	59	59	0.9	2	95	59	94	60	94.5	59.5	3.21	0.86	4.68	1.09	49	18	0	18	7	242		420	14	3300	1
126.5	126.4	126.45	22.3	22.3	22.3	13.95	51	51	51	1	61	61	61	0.84	2	96	58	96	56	96	57	3.21	0.63	5.73	2.02	14	14	500	7	7	280	210	420	21	2900	2
129.7	129.8	129.75	25.3	25.3	25.3	15.03	55	55	55	1	63	63	63	0.87	2	102	60	104	62	103	61	3.5	0.75	4.99	1.36	4	7	0	25	7	0	0	60	10.5	3900	2
128.6	128.5	128.55	25.7	25.8	25.75	15.58	59	59	59	1	65	65	65	0.91	2	100	65	102	66	101	65.5	2.25	0.59	4.18	1.72	14	14	0	1	7	0	0	90	10.5	4000	1
126.6	126.7	126.65	19	19.2	19.1	11.91	47.5	47.5	47.5	1	56	56	56	0.85	2	88	54	88	54	88	54	2.18	0.75	3.93	1.5	4	0	1000	9	7	0	360	0	14	2900	1
130.7	130.7	130.7	27.6	27.6	27.6	16.16	60.5	60.4	60.45	1	68.5	68.5	68.5	0.88	2	92	48	90	46	91	47	2.05	0.83	3.63	1.06	5	6	0	6	7	60	180	210	14	2700	1
127.2	127.3	127.25	22.1	22.1	22.1	13.65	54	54	54	1	60	60	60	0.9	2	80	50	84	52	82	51	2.23	0.82	3.69	1.03	7	7	0	3.5	7	210	210	140	14		1
125.1	125.2	125.15	20	20	20	12.77	46	46	46	1	60	60	60	0.77	1	96	52	94	50	95	51	3.08	0.71	4.31	1.01	4	25	0	49	7	560		560	14	2650	2
131.7	131.8	131.75	28.1	28.1	28.1	16.19	61.8	61.8	61.8	2	69.5	69.5	69.5	0.89	2	90	50	90	50	90	50	1.48	0.98	3.41	1.32	14	10	0	14	7	0	40	210	18.67	3150	2
118.8	118.8	118.8	21.9	22	21.95	15.55	53.5	53.5	53.5	1	61	61	61	0.88	2	82	50	82	50	82	50	1.42	0.56	3.85	1.84	7	14	0	10.5	7	30	180	140	21	3250	1
118.9	118.8	118.85	18.1	18.1	18.1	12.81	49	49	49	1	55	55	55	0.89	2	88	52	88	52	88	52	2.62	0.71	4.23	1.21	5	7		7	7	120	120	45	28	2400	1
123.3	123.3	123.3	26	26	26	17.1	60	60	60	1	64	64	64	0.94	2	80	58	80	60	80	59	3.34	1.93	5.06	1.03	7	7	0	7	7	180	120	180	28	3150	2
125	125.1	125.05	26.2	26.3	26.25	16.79	58.5	58.5	58.5	1	68	68	68	0.86	2	104	62	108	66	106	64	3.24	0.52	5.91	1.72	7	7		7	7	420	420	420	7	2350	2
138.1	138.2	138.15	31	31	31	16.24	65	65	65	2	72	72	72	0.9	2	104	70	109	73	106.5	71.5	2.28	0.92	4.37	1.35	3.5	2	0		7	120	90	75	14	3500	2
129.1	129.1	129.1	25	25	25	15	58	58	58	1	67	67	67	0.87	2	90	52	92	50	91	51	2.87	0.59	4.59	1.35	6	14		10.5	7	140	210	210	14	4000	1
146.1	146.1	146.1	30.5	30.5	30.5	14.29	58.5	58.5	58.5	1	69	69	69	0.85	2	96	60	94	58	95	59	1.55	0.85	3.38	1.49	28	56	0	45	7	4	105	175	7.35	3900	1
128	128.1	128.05	22.2	22.1	22.15	13.51	52	52	52	1	59	59	59	0.88	2	100	60	102	64	101	62	1.74	1.19	3.27	0.93	7	7	125	5	7	0	0	60	10.5	3400	1
120.3	120.4	120.35	21.6	21.6	21.6	14.91	53	53	53	1	59	59	59	0.9	2	80	52	82	52	81	52	1.79	0.57	3.56	1.54	2	7	500	7	7	0	0	420	7	3400	2
139.3	139.4	139.35	27	27	27	13.9	56	56	56	1	67.5	67.5	67.5	0.83	2	98	60	102	64	100	62	2.51	0.6	5.02	2.25			0		7	0			0	3600	2
126	126	126	22.9	23	22.95	14.46	51.4	51.4	51.4	1	58	58.2	58.1	0.88	2	98	62	96	60	97	61	3	0.66	5.15	1.47	21	49	0	14	7	180	120	630	0	3200	2
126.4	126.5	126.45	23.4	23.4	23.4	14.63	56.5	56.5	56.5	1	62.5	62.5	62.5	0.9	2	90	54	88	56	89	55	2.67	0.83	4.65	1.44	6	21	0	21	7	120	90	105	3.5		1
126.1	126.2	126.15	22.1	22.1	22.1	13.89	56	56	56	1	76	76	76	0.74	1	86	52	86	52	86	52	3.39	0.81	5.32	1.36	10	3	0	2	7	25	60	315	4.67		1
132.7	132.8	132.75	24.8	24.8	24.8	14.07	53	53	53	1	61	61	61	0.87	2	86	58	84	56	85	57	2.23	0.79	4.75	2.12	5	6	500	7	6	40	0	120	14	4000	2
126.2	126.4	126.3	21.1	21.1	21.1	13.23	52.5	52.5	52.5	1	59.5	59.5	59.5	0.88	2	84	52	86	52	85	52	3.19	0.85	4.62	1.1	12	15	0	10	7	75	30	150	17.5	3150	1
121.5	121.4	121.45	20.6	20.7	20.65	14	50.5	50.5	50.5	1	60.5	60.5	60.5	0.83	2	99	50	95	52	97	51	2.2	0.66	4	1.39	6	14	500	7	7	0	0	600	28	2650	2
123	123.1	123.05	21.4	21.4	21.4	14.13	50	50	50	1	61	61	61	0.82	2	101	68	100	66	100.5	67	2.25	0.61	4.41	1.93	3	8		14	3	0	0	60	35	3400	1
127.8	127.9	127.85	25.3	25.2	25.25	15.45	55	55	55	1	66	66	66	0.83	2	88	50	86	54	87	52	1.76	0.72	3.95	1.55	3	18	0	6	7	60	480	140	3.5	3150	1
122.7	122.7	122.7	20.7	20.7	20.7	13.75	50.5	50.5	50.5	1	59.5	59.5	59.5	0.85	2	88	48	86	48	87	48	1.63	1.43	3.68	1.31	3	5		5	7	90	150	200	10.5	2700	1
120.3	120.4	120.35	20.8	20.7	20.75	14.33	50	50	50	1	57	57.1	57.05	0.88	2	90	64	91	64	90.5	64	1.94	0.42	3.81	1.27	0	0	250	14	7	0	210	140	14	3400	1
127.6	127.5	127.55	22.5	22.5	22.5	13.83	52	52	52	1	56	56	56	0.93	2	90	60	88	58	89	59	1.63	0.6	3.66	1.6	7	14	0	7	7	210	420	105	0	4500	2
122.5	122.4	122.45	19.2	19.2	19.2	12.81	47	47	47	1	55	55	55	0.85	2	98	58	95	54	96.5	56	2.41	1.17	4.28	1.35	5	7	250	7	7	360	360	80	3.5	3700	2
131	131	131	27.3	27.2	27.25	15.88	57.5	57.4	57.45	1	68	68.1	68.05	0.84	2	93	66	90	64	91.5	65	2.64	0.58	4.75	1.84	4	12		8	7				7	3450	2
120	120.1	120.05	20.1	20.1	20.1	13.95	49	49	49	1	58	58	58	0.84	2	80	56	80	56	80	56	2.12	0.55	4.77	1.26	5	1	250	1	7	65	0	40	24.5		2
124.5	124.4	124.45	26.3	26.3	26.3	16.98	60	60.1	60.05	1	67.5	67.5	67.5	0.89	2	90	56	90	56	90	56	2.1	0.55	3.86	1.5	5	7	0	7	7			30	7	3500	2
133.1	133.2	133.15	25.7	25.6	25.65	14.47	54	54	54	1	64	64	64	0.84	2	96	60	94	62	95	61	2.33	1.15	4.33	1.29	4	14	500	14	7	90	420	630	14	3100	1
131.6	131.7	131.65	31.2	31.2	31.2	18	62	62	62	2	73	73	73	0.85	2	85	58	85	58	85	58	3.21	0.79	5.22	1.5	2	7	250	7	7	240	20	21	2.57	3100	2
118.2	118.3	118.25	20.8	20.8	20.8	14.88	55	55	55	1	60	60	60	0.92	2	76	52	80	52	78	52	2.02	0.94	4.07	1.62	6	14	500	5	7				2.33	3000	2
124.6	124.5	124.55	22.1	22.1	22.1	14.25	53	53.1	53.05	1	65	63.1	64.05	0.83	2	87	57	87	56	87	56.5	1.94	1	4.27	1.58	7	7	125	7	7	105	35	210	1.17	2600	2
116.5	116.5	116.5	17.8	17.8	17.8	13.11	50.5	50.2	50.35	1	55.5	55.5	55.5	0.91	2	97	74	98	70	97.5	72	0.98	1.09	2.9	1.28	6	7	250	7	7	1050	630	420	10.5	3350	2
128	128.3	128.15	24.4	24.4	24.4	14.86	55	55	55	1	65	65	65	0.85	2	100	70	100	70	100	70	3.11	0.97	4.65	1.12	7	14	750	7	7	210	210	210	3.5	2600	1
122.8	122.8	122.8	21.8	21.8	21.8	14.46	53	53	53	1	60	60	60	0.88	2	94	56	92	56	93	56	1.92	0.53	3.99	1.15	4	7	250	14	7	180	240	60	7	3200	1
128	128	128	24.6	24.5	24.55	14.98	58	58	58	1	65	65	65	0.89	2	108	68	108	70	108	69	1.86	0.7	3.67	1.43	4	15	1000	6	7	150	270	150	7	1650	1
136.6	136.7	136.65	38.6	38.6	38.6	20.67	66	66	66	2	77	77	77	0.86	2	90	60	88	58	89	59	3.16	1.62	6.49	1.73	0		1500	16	1	5	20	10	7.58	3800	2
123.4	123.5	123.45	22	22	22	14.44	54.5	54.5	54.5	1	64	64	64	0.85	2	82	46	84	48	83	47	2.72	0.63	4.3	1.4	3	7	0	7	7	60	63	90	7.47	3400	2
123.5	123.4	123.45	21.7	21.7	21.7	14.24	53.5	53.5	53.5	1	61	61	61	0.88	2	80	52	80	52	80	52	2.36	0.67	4.37	1.6	15	3	250	0	7		0	555	21.58	3800	1
129	129.1	129.05	23.9	23.9	23.9	14.35	48	48	48	1	62	62	62	0.77	1	110	80	100	70	105	75	3.26	0.88	5.37	1.83	35	29.7	0	49.5	7	0	375	210	0.12	3100	2
134	134.1	134.05	21.5	21.5	21.5	11.96	54	54	54	1	60	60	60	0.9	2	90	60	90	60	90	60	1.4	0.72	3.39	1.53	12	6		0	6	360	360	60	7	3450	2
135.6	135.5	135.55	34.4	34.4	34.4	18.72	67.3	67.2	67.25	2	74.2	74.2	74.2	0.91	2	109	66	108	64	108.5	65	2.25	0.74	3.57	0.97	5	6	500		7	630	490	105	10.5	3400	2
130.3	130.4	130.35	28.2	28	28.1	16.54	61	61	61	2	68	68	68	0.9	2	82	52	80	50	81	51	1.48	0.41	3.32	1.62	17.5	17.5	0	7	7	90	120	420	3.5	3500	1
117.8	117.9	117.85	20.9	20.9	20.9	15.05	53.5	53.5	53.5	1	60	60	60	0.89	2	97	60	99	60	98	60	2.67	0.82	4.79	1.7	14	7	1500	7					7	3200	2
133	133.1	133.05	25	25	25	14.12	53	53	53	1	65	65	65	0.82	2	90	70	90	70	90	70	2.9	0.57	4.92	1.48		49	250	6	7	480	120	210	7	2900	1
121	121.1	121.05	19.8	19.8	19.8	13.51	54.3	54.2	54.25	1	60	60	60	0.9	2	101	66	100	64	100.5	65	2.98	0.47	4.8	1.21	5	7	0	5	7				14	1400	1
126.3	126.4	126.35	19.4	19.4	19.4	12.15	48	48	48	1	58	58	58	0.83	2	92	64	90	60	91	62	2.9	0.79	5.22	1.8	7	7	250	7	7	60	60	60	7	3300	2
125.6	125.5	125.55	20.1	20	20.05	12.72	49	49	49	1	57	57	57	0.86	2	84	54	80	50	82	52	1.58	0.74	3.76	1.7	7	14		9	7	60	140		7	3450	2
117.8	117.7	117.75	18.6	18.6	18.6	13.42	47	47	47	1	58	58	58	0.81	2	94	54	96	54	95	54	3.42	1.06	6	1.61	3	3	500	14	7	0	30	420	28	2450	1
120.8	120.8	120.8	20.1	20.1	20.1	13.77	51	51	51	1	59	59	59	0.86	2	97	65	95	65	96	65	2.82	1.2	4.39	1.25	5	7	0	2	7		186	315	7.23	3100
132.6	132.7	132.65	23.7	23.7	23.7	13.47	53.5	53.5	53.5	1	62	62	62	0.86	2	90	56	90	58	90	57	2.82	0.75	5.01	1.88	7	14	250	7	7	45	600	105	0	3200	2
125.1	125.2	125.15	24.8	24.8	24.8	15.83	56	56	56	1	66	66	66	0.85	2	98	54	96	52	97	53	2.07	0.87	4.33	1.75	3	3	500	14	7	900	300	600	7	3400	1
116.6	116.7	116.65	17	17	17	12.49	45	45	45	1	56	56	56	0.8	2	90	52	88	50	89	51	3.42	0.64	5.38	1.8	3	7	0		7	0	60	150	23.33	3400	2
124.8	124.9	124.85	22.2	22.2	22.2	14.24	50.5	50.5	50.5	1	59	59.3	59.15	0.85	2	98	68	96	64	97	66	2.69	0.54	4.83	1.92			250
124.5	124.6	124.55	28	28	28	18.05	62	62	62	2	67.5	67.5	67.5	0.92	2	94	62	91	60	92.5	61	3.34	0.72	6.08	1.94			250
125.3	125.4	125.35	29	29	29	18.46	51	51.5	51.25	1	70	70	70	0.73	1	88	60	90	60	89	60	3.32	0.5	5.42	1.84			0							2150	2
122.5	122.4	122.45	19.7	19.7	19.7	13.14	52	52	52	1	62	62	62	0.84	2	94	54	100	60	97	57	2.33	0.62	4.19	1.54			0							1750	1
120.1	120.1	120.1	19.4	19.5	19.45	13.48	50	50	50	1	52	52	52	0.96	2	100	58	100	58	100	58	2.38	1.15	4.72	1.88			500
120.4	120.5	120.45	22.8	22.8	22.8	15.72	55.5	55.5	55.5	1	64	64	64	0.87	2	88	58	90	56	89	57	2.95	0.59	5.17	1.94			0
122.5	122.4	122.45	20.3	20.3	20.3	13.54	50	50	50	1	64	64	64	0.78	1	94	58	94	56	94	57	2.23	0.89	4.06	1.28			0
118	118.1	118.05	19.4	19.4	19.4	13.92	49	49	49	1	59	59	59	0.83	2	80	50	90	52	85	51	3.08	0.72	5.48	1.29			0
124.8	124.7	124.75	21.3	21.3	21.3	13.69	50.5	50.3	50.4	1	57	57	57	0.88	2	94	56	94	56	94	56	1.94	0.59	4.59	2.36			250
128	128.1	128.05	28.5	28.6	28.55	17.41	61	61	61	2	70	70	70	0.87	2	82	56	84	54	83	55	1.48	0.45	3.31	1.28			0							3300	1
122	122.1	122.05	20.8	20.7	20.75	13.93	51	51	51	1	58	58	58	0.88	2	90	60	92	62	91	61	1.71	0.57	3.57	1.56			0							3000	1
122.7	122.7	122.7	20.2	20.2	20.2	13.42	47	47	47	1	58	58	58	0.81	2	98	60	94	52	96	56	1.45	0.44	2.68	0.98			0							2800	2
121.1	121.1	121.1	21.8	21.8	21.8	14.87	52	52	52	1	61	61	61	0.85	2	90	58	90	58	90	58	2.69	0.6	4.85	1.53
130	130.1	130.05	21.5	21.6	21.55	12.74	51	51	51	1	59	59	59	0.86	2	96	60	94	58	95	59	2.28	0.59	4.3	1.69
120.5	120.4	120.45	19.2	19.2	19.2	13.23	54.5	54.4	54.45	1	59.5	59.5	59.5	0.92	2	91	49	91	50	91	49.5	2.59	1.29	4.63	1.52	6	7	0	3	7					2950	2
117.7	117.6	117.65	21.7	21.7	21.7	15.68	53	53	53	1	60	60	60	0.88	2	98	60	100	60	99	60	2.51	1.09	4.42	1.37	8	7	500	2	7						2
124.7	124.6	124.65	20.8	20.8	20.8	13.39	49	49	49	1	60	60	60	0.82	2	86	54	84	52	85	53	1.79	0.76	3.58	1.19	7	14		5	7					2750	1
131.8	131.8	131.8	30.7	30.8	30.75	17.7	65	65	65	2	71	71	71	0.92	2	100	70	100	70	100	70	1.74	0.57	3.66	1.41	2	0	250	7	7					3250	1
127.7	127.6	127.65	20.5	20.5	20.5	12.58	49	49.5	49.25	1	58	58	58	0.85	2	90	60	90	60	90	60	2.12	0.84	4.38	1.58	12	7	75	7	6	60				3600	1
131	131.2	131.1	29.1	29.1	29.1	16.93	60	60	60	1	69	69	69	0.87	2	100	60	98	60	99	60	2.67	1.08	5.13	1.8	14	21	3500	14	7	210	630
122.1	122.1	122.1	30.3	30.3	30.3	20.32	63.5	63.1	63.3	2	69.5	69.5	69.5	0.91	2	80	51	85	58	82.5	54.5	2.41	1.15	4.4	1.22	4	0	0	14	7					3650	2
124.2	124.1	124.15	21.1	21.1	21.1	13.69	50	50	50	1	59	59	59	0.85	2	100	67	100	64	100	65.5	2.33	0.58	4.51	1.57	7	7	250	7	7					2500	2
125.1	125.1	125.1	27.8	27.8	27.8	17.76	55	55	55	1	70	70	70	0.79	1	100	64	100	64	100	64	2.23	0.48	3.76	1.28	24	15	500	49	7		325			3700	2
120.5	120.4	120.45	22.8	22.8	22.8	15.72	52	52	52	1	61	61	61	0.85	2	90	60	90	64	90	62	3.37	0.72	5.64	1.84	8	14	0	7	7	0	0	0		2050	2
115.4	115.4	115.4	21	21	21	15.77	55	55	55	1	62.5	62.5	62.5	0.88	2	86	56	86	56	86	56	3.06	0.71	4.73	1.33	12	7	0	1	7	15	20	30			2
130.4	130.5	130.45	31.9	31.8	31.85	18.72	65	65.2	65.1	2	72	72	72	0.9	2	90	62	90	62	90	62	1.81	1.34	3.69	1.16	3	14	500	14	7	20	20	30		2600	2
123.7	123.6	123.65	20	20	20	13.08	53	53	53	1	58.5	58.5	58.5	0.91	2	86	60	82	57	84	58.5	2.98	1.45	4.38	0.88	6	7	250	7	7	0	0	105			2
125.2	125.2	125.2	21.1	21.1	21.1	13.46	51	51	51	1	58	58.1	58.05	0.88	2	84	61	86	60	85	60.5	1.92	0.98	3.82	1.17			250		7					3750	2
133.7	133.6	133.65	28.4	28.3	28.35	15.87	57	57	57	1	70	70	70	0.81	2	100	62	100	62	100	62	1.94	0.36	4.46	1.43	5	7	0	5	7					3400	1
130.4	130.5	130.45	27	27	27	15.87	59	59	59	1	67	67	67	0.88	2	90	60	90	60	90	60	1.81	1.14	4.02	1.21	7	7	500	7	7			210		3100	2
123.2	123.3	123.25	21.8	21.7	21.75	14.32	54	54.1	54.05	1	60	60	60	0.9	2	100	70	106	64	103	67	2.72	0.73	4.41	0.87	6	10		5	7	240		245		2900	2
133.1	133.2	133.15	31.1	31.1	31.1	17.54	63	63	63	2	70	70	70	0.9	2	86	54	84	52	85	53	1.79	0.79	3.33	1.01	10	28	0	2	7	0	0	140		3150	1
120.5	120.4	120.45	18.2	18.2	18.2	12.54	50	50	50	1	55	55	55	0.91	2	88	52	86	50	87	51	3.13	0.69	4.83	1.5	0	0	0	7	7	0	0	140			2
123.1	123.2	123.15	18	18	18	11.87	49	49	49	1	57	57	57	0.86	2	80	58	85	58	82.5	58	1.5	0.59	3.94	0.9	5	14	0	7	7	0	30	210		2900	1
126.8	126.7	126.75	22.7	22.7	22.7	14.13	52	52	52	1	63	63	63	0.83	2	102	54	102	54	102	54	2.59	0.84	3.94	0.7	7	7		7	7	0	30	140		3500	2
120.2	120.3	120.25	20.5	20.6	20.55	14.21	55	55	55	1	59	59	59	0.93	2	90	60	90	60	90	60	3.29	0.67	5	1.46	5	7	250	3.5	7	60	60	210		3150	2
134.5	134.4	134.45	24.5	24.5	24.5	13.55	54	54	54	1	62	62	62	0.87	2	99	52	100	52	99.5	52	1.84	0.48	4.08	1.73	0	0	250	14	7	0	60	210		3650	2
121.1	121.2	121.15	20.8	20.9	20.85	14.21	51	51	51	1	60	60	60	0.85	2	90	60	90	60	90	60	3	0.72	4.82	1.38	7	7	0	7	7	60	60	245		2800	1
123.5	123.4	123.45	20.5	20.5	20.5	13.45	53	53	53	1	58.7	58.5	58.6	0.9	2	123	77	113	76	118	76.5	2.33	0.8	4.09	1.27	5	7	0	7	7	60	20	105		3400	2
129.2	129.1	129.15	24.7	24.7	24.7	14.81	60	60	60	1	65	65	65	0.92	2	82	54	80	52	81	53	2.12	1.11	4.1	1.47	6	7	500	14	7	160	120	210		3100	1
122.7	122.6	122.65	18.8	18.9	18.85	12.53	52	52	52	1	59	59.1	59.05	0.88	2	91	70	94	68	92.5	69	2.02	0.82	4.06	1.19	3	7	0	6	7		135	140		2800	1
132.1	132.1	132.1	27.4	27.4	27.4	15.7	54	54	54	1	66	66	66	0.82	2	110	70	110	66	110	68	1.06	1.21	3.14	1.36	7	7		7	7	0	90	210		2900	2
121.6	121.7	121.65	19.7	19.7	19.7	13.31	47	47	47	1	57	57	57	0.82	2	85	58	87	62	86	60	4.07	0.56	6.35	2.08	5	5	250	7	7	180	180	210		2700	1
124.7	124.8	124.75	25.9	25.9	25.9	16.64	55	55	55	1	64	64.1	64.05	0.86	2	98	62	96	64	97	63	2.05	0.76	3.65	1.24	7	7		2	7	270	150	210		3600	1
122.8	122.9	122.85	20	20	20	13.25	53	53	53	1	61	61	61	0.87	2	88	50	86	56	87	53	2.23	0.92	4.06	1.4	5	14	0	21	7	0	105	35		2950	1
128.7	128.7	128.7	22.9	22.9	22.9	13.83	52.8	52.8	52.8	1	59.5	59.5	59.5	0.89	2	95	66	96	64	95.5	65	3.83	0.64	5.76	1.41	5	14	250	7	7	2	70	140		3250	2
119.2	119.2	119.2	18.9	18.9	18.9	13.3	50	50	50	1	55.1	55	55.05	0.91	2	84	63	85	66	84.5	64.5	1.22	0.92	3.27	0.89	7	14	0	7	7	90	175	140		3000	1
127.2	127.3	127.25	25.5	25.5	25.5	15.75	57.5	57.5	57.5	1	68	68	68	0.85	2	86	52	86	50	86	51	2.51	0.59	4.4	1.14	0	2	1000	10	7	0	0	420		3350	2
129.7	129.6	129.65	23.2	23.2	23.2	13.8	53.5	53.5	53.5	1	63	63	63	0.85	2	90	54	90	54	90	54	2.59	0.6	4.85	1.74	3	7	1250	7	7	0	0	420		2600	1
130.7	130.7	130.7	31.8	31.7	31.75	18.59	63	63	63	2	73	73	73	0.86	2	84	56	84	54	84	55	1.81	1.55	3.87	0.92	7	7	250	7	7	20	0	490		3600	1
124.3	124.3	124.3	24.9	24.9	24.9	16.12	55	55	55	1	65	65	65	0.85	2	88	58	88	58	88	58	2.33	1.16	4.3	1.28	6	21		7	7	210	210	420			2
120.3	120.4	120.35	20.6	20.6	20.6	14.22	54	54	54	1	60	60	60	0.9	2	85	64	85	64	85	64	3.39	0.66	5.02	1.53	3	7	0	2	7	0	21	840		4000	2
123.1	123.1	123.1	22.5	22.6	22.55	14.88	53	53.1	53.05	1	60	60.1	60.05	0.88	2	90	62	96	56	93	59	2.33	0.76	4.58	1.9	5	7		7	7	0	75	840	28		2
125.2	125.3	125.25	19.6	19.6	19.6	12.49	45	45	45	1	55	55	55	0.82	2	86	50	86	54	86	52	3.73	0.88	5.33	1.07	14	7		7	7	0	160	210	35	4000	2
127.5	127.4	127.45	22.5	22.5	22.5	13.85	54	54	54	1	61	61	61	0.89	2	106	68	106	70	106	69	2.33	0.74	4.54	1.76	7	7	0	5	7	90	210	420	35	3300	1
131.8	131.7	131.75	36.1	36.2	36.15	20.83	69	69	69	2	78	78	78	0.88	2	90	66	88	64	89	65	2.77	1.07	4.49	1.13	3	5	0	7	7	0			42	2700	1
127.5	127.6	127.55	23.3	23.3	23.3	14.32	53	53.1	53.05	1	60	60	60	0.88	2	89	62	88	60	88.5	61	1.84	0.84	3.66	1.39	7	7	750	7	7	420	210	70	42	3650	1
135	135.1	135.05	24.7	24.7	24.7	13.54	51.5	51.6	51.55	1	59	59.1	59.05	0.87	1	84	50	82	52	83	51	1.63	0.77	3.73	1.84	15	35	500	14	7	600	150	420	80.5	2800	1
132.3	132.4	132.35	26.8	26.8	26.8	15.3	56	56.1	56.05	1	64	64.1	64.05	0.88	1	100	56	98	54	99	55	0.98	0.69	2.52	1.04	14	15	250	28	7	60		0	77
124	124.1	124.05	19	19	19	12.35	46.3	46.5	46.4	1	54.3	54.4	54.35	0.85	1	96	68	94	60	95	64	3.19	0.64	5.03	1.51	7	7	0	10.5	7	240	0	420	63	3250	1
132	132	132	25.8	25.7	25.75	14.78	51.7	51.6	51.65	1	58.5	58.6	58.55	0.88	1	85	62	85	62	85	62	1.97	0.82	3.72	1.26	4	7	250	7	7	0	240	200	77	3050	1
135	135.1	135.05	35.8	35.8	35.8	19.63	67.5	67.6	67.55	2	71	71.1	71.05	0.95	2	94	59	96	58	95	58.5	3.21	1.54	4.96	1.27	6	12	500	7	7	0	240	420	63	3200	1
129	129.1	129.05	25.9	25.9	25.9	15.55	54	54.1	54.05	1	63.2	63.5	63.35	0.85	1	90	58	92	56	91	57	1.97	0.44	3.96	1.68	14	7	0	7	7	0	420	0	59.5	3800	1
126.5	126.5	126.5	21	21	21	13.12	47.4	47.5	47.45	1	54.8	55	54.9	0.86	1	96	50	96	54	96	52	2.31	0.47	4.12	1.67	14	14	0	14	7				63	3350	2
134	134.1	134.05	28.2	28.2	28.2	15.69	57.8	57.9	57.85	1	62.7	62.8	62.75	0.92	2	94	54	94	54	94	54	1.74	0.68	3.73	1.36	7	7	500	14	7	60	180	630	59.5	3600	2
133	133.1	133.05	24.4	24.4	24.4	13.78	49.5	49.6	49.55	1	61	61.1	61.05	0.81	1	90	54	90	50	90	52	1.81	0.48	4.02	1.75	14	14	275	14	7	60	60	420	56	3500	1
125.1	125.2	125.15	23.5	23.5	23.5	15	52.2	52.1	52.15	1	57	57.1	57.05	0.91	2	106	54	104	52	105	53	3.99	0.81	6.01	1.58	7	14		28	7	60	420	210	63	2800	1
150.6	151	150.8	42	42.1	42.05	18.49	69.3	69.4	69.35	2	76	76.1	76.05	0.91	2	120	77	112	76	116	76.5	2.31	0.79	3.7	1.09	10	14	1500	4	7	180	180	840	63	3300	1
129	129	129	29.9	29.9	29.9	17.97	61.5	61.6	61.55	1	67	67.1	67.05	0.92	2	103	73	105	70	104	71.5	1.94	0.54	4.04	1.94	3	10	250	14	7	0	240	840	63	3300	2
129	129.1	129.05	46.7	46.8	46.75	28.07	83.5	83.6	83.55	2	83.7	83.8	83.75	1	2	98	62	96	64	97	63	2.05	1.08	3.63	0.98	5	14	500	14	7	0	840	210	77	3700	2
143	143.1	143.05	29.6	29.6	29.6	14.46	56.7	56.8	56.75	1	63.8	63.9	63.85	0.89	1	88	58	88	58	88	58	0.98	0.42	3.19	1.1	14	7		14	7	120	75	120	56	3350	2
131	131	131	21.7	21.8	21.75	12.67	49.8	49.9	49.85	1	59.6	59.5	59.55	0.84	1	110	60	110	60	110	60	2.23	0.55	3.98	1.41	12	21	0	28	7		330	210	56	2800	2
129	129	129	23.3	23.2	23.25	13.97	49	49.1	49.05	1	57	57	57	0.86	1	96	73	94	70	95	71.5	1.89	0.46	3.74	1.28	4	3		5	5				63		2
124.4	124.5	124.45	28.1	28.1	28.1	18.14	57.5	57.4	57.45	1	64	64.1	64.05	0.9	1	96	56	94	52	95	54	2.15	0.77	3.8	1.02	2	7	750	7	5	30		70	77	3250	1
123	123	123	22.7	22.8	22.75	15.04	52	52.1	52.05	1	59.2	59.4	59.3	0.88	1	98	60	96	58	97	59	2.31	0.84	4.11	1.51	7	14	0	7	7	60	0	420	49	2900	2
140	140	140	28.1	28.1	28.1	14.34	53.2	53.1	53.15	1	65.2	65.1	65.15	0.82	1	106	70	106	68	106	69	1.71	0.81	3.82	1.56	5	7	250	7	7	0	180	60	56	3750	2
131	131	131	23.4	23.3	23.35	13.61	56.2	56.3	56.25	1	63.5	63.6	63.55	0.89	1	112	74	110	72	111	73	1.61	0.65	3.77	1.75	5	14	500	21	7	0	270	150	56	3450	2
139.4	139.5	139.45	31.1	31	31.05	15.97	57.8	57.7	57.75	1	66	66.1	66.05	0.87	1	96	56	92	58	94	57	3.13	0.79	5.02	1.55	2	7	1000	3.5	7		0	210	63	3900	2
128.5	128.5	128.5	20.7	20.7	20.7	12.54	46.5	46.6	46.55	1	55.4	55.3	55.35	0.84	1	108	62	104	60	106	61	1.84	0.83	3.36	0.99	4	14	0	7	7	360	60	210	63	2250	1
122.5	122.6	122.55	23.5	23.5	23.5	15.65	54.5	54.6	54.55	1	61.2	61.1	61.15	0.89	1	88	58	90	58	89	58	1.86	0.52	3.91	1.27	2	6	500	7	7	120	120	120	56	3000	1
133	133	133	24.7	24.7	24.7	13.96	55.6	55.7	55.65	1	57.5	57.6	57.55	0.97	2	117	73	112	70	114.5	71.5	0.88	0.68	2.73	1.57	14	35		7	7	120	105	140	42	3800	2
129.2	129.3	129.25	24.7	24.7	24.7	14.79	54.6	54.7	54.65	1	58.4	58.5	58.45	0.93	2	93	71	96	68	94.5	69.5	2.18	0.62	3.95	1.43	14	14	0	14	7	210	70	630	63	3600	2
127	127	127	21.6	21.6	21.6	13.39	52.5	52.6	52.55	1	58	58	58	0.91	2	117	69	114	68	115.5	68.5	2.64	0.56	5.43	1.88		7	0	7	7	120	60	60	35		1
130	130	130	27.1	27.1	27.1	16.04	54.5	54.6	54.55	1	62.7	62.8	62.75	0.87	1	76	48	80	50	78	49	2.82	0.56	4.95	1.37	6	3.5		10.5	7		0	120	42	3550	2
123.5	123.6	123.55	23.4	23.3	23.35	15.3	50.7	50.8	50.75	1	61	61.1	61.05	0.83	1	98	58	100	60	99	59	2.1	0.55	4.49	1.73	7	7		7	7	30		210	44.33	3000	2
128.1	128	128.05	28.6	28.6	28.6	17.44	58.8	58.5	58.65	1	66.9	67	66.95	0.88	1	100	60	100	60	100	60	2.43	0.55	4.41	1.55	7	7		14	7	0	0	210	49	3800	2
127	127.1	127.05	23.1	23.1	23.1	14.31	52.3	52.5	52.4	1	58.7	58.8	58.75	0.89	1	88	56	88	55	88	55.5	3.03	0.39	4.56	1.4	2	2	250	2	1		0	1260	49	2000	2
139.5	139.4	139.45	44.2	44.3	44.25	22.75	76.3	76.4	76.35	2	83	83.1	83.05	0.92	2	108	80	108	78	108	79	1.79	0.79	3.27	1.12	7	21		10.5	7	420	30	120	56	3000	2
135	135.1	135.05	32.9	32.9	32.9	18.04	64	64.1	64.05	1	73	72.9	72.95	0.88	1	100	60	100	60	100	60	1.58	0.81	3.77	1.73	14	7		7	7	180	0	280	56	3400	2
126.5	126.6	126.55	21.9	22	21.95	13.71	50.3	50.2	50.25	1	55	55.1	55.05	0.91	2	88	70	90	64	89	67	2.69	0.86	4.74	1.37	2	7	2000	7	7	300	0	210	59.5	3400	2
132	132	132	23.5	23.5	23.5	13.49	52.5	52.6	52.55	1	58.1	58.2	58.15	0.9	2	103	61	100	60	101.5	60.5	2.12	0.93	3.94	1.28	5	5	0	7	7	0	225	30	63	3000	2
126	126.1	126.05	24.6	24.6	24.6	15.48	51.3	51.4	51.35	1	58.4	58.5	58.45	0.88	1	90	68	88	66	89	67	1.58	1.18	3.34	1.06	6	14	1250	7	7	630	490	1050	63	3300	1
129.5	129.4	129.45	35.8	35.9	35.85	21.39	65.7	65.8	65.75	1	72.2	72.3	72.25	0.91	2	96	54	94	55	95	54.5	1.99	0.8	4.15	1.49	4.5	10.5	250	10.5	7	180	90	245	63	3500	2
118	118	118	24.3	24.3	24.3	17.45	57.9	57.8	57.85	1	62.4	62.5	62.45	0.93	2	86	48	84	46	85	47	1.94	0.52	3.63	1.14	0	7	1750	0	7	0	105	140	45.5	3100	1
146.5	146.6	146.55	30.3	30.3	30.3	14.11	52	52.1	52.05	1	64	64.1	64.05	0.81	1	100	68	100	64	100	66	1.27	0.57	3.65	1.91	7	7	2500	2	7	960	280	420	56	3400	1
129.5	129.4	129.45	20.3	20.3	20.3	12.11	50	49.8	49.9	1	57	57.2	57.1	0.87	1	82	54	84	54	83	54	2.59	0.89	4.15	0.96	14	14	0	14	7	120	120	240	42	2000	1
135	135	135	28	28	28	15.36	56.9	57	56.95	1	66.2	66.3	66.25	0.86	1	90	58	90	58	90	58	2.05	0.74	3.75	0.73	8	7	250	10.5	7	360	120	360	42	3500	2
132.5	132.5	132.5	32.9	32.9	32.9	18.74	65.5	65.6	65.55	1	72	72.1	72.05	0.91	2	100	62	100	60	100	61	4.22	0.88	6.06	1.33	5	7		7	7	60	135	280	42	3500	2
132.5	132.4	132.45	23.6	23.6	23.6	13.45	52	51.8	51.9	1	56.6	56.7	56.65	0.92	2	99	56	98	54	98.5	55	1.45	0.7	3.22	1.34	3	14	0	14	7	180	240	420	42	3550	2
132	132	132	23.9	23.8	23.85	13.69	51.9	52	51.95	1	59.7	59.8	59.75	0.87	1	98	58	98	55	98	56.5	2.51	0.6	4.56	1.88	14	14	0	7	7		0		49		1
117	117.1	117.05	20.6	20.5	20.55	15	50.5	50.8	50.65	1	56	56.2	56.1	0.9	2	86	54	84	52	85	53	2.05	0.6	4.08	1.72	6	14	0	7	7	25	80	40	42	3600	1
130.5	130.6	130.55	37.8	37.9	37.85	22.21	64.7	64.8	64.75	1	75.7	75.8	75.75	0.85	1	100	68	100	64	100	66	3.08	0.79	4.95	1.56	3	10.5		24.5	7	0	0	420	56	3200	1
131.5	131.6	131.55	25.7	25.7	25.7	14.85	54.9	55	54.95	1	63.5	63.6	63.55	0.86	1	90	60	90	64	90	62	2.23	0.52	3.97	1.46	14	5	0	10.5	7	480	210	150	49	3050	1
134.5	134.6	134.55	27.5	27.5	27.5	15.19	54.2	54	54.1	1	64.7	64.9	64.8	0.83	1	92	58	90	54	91	56	1.86	0.87	3.78	1.34	49	7	0	7	7	135	0	450	42	3250	1
137	137	137	26.4	26.4	26.4	14.07	52.7	52.8	52.75	1	62.7	62.8	62.75	0.84	1	100	65	100	65	100	65	1.79	0.51	4.25	1.38	7	7	1000	7	7	210	60	210	42	3300	1
130.5	130.6	130.55	24.1	24.2	24.15	14.17	53.1	53	53.05	1	58.5	58.6	58.55	0.91	2	96	56	96	54	96	55	2.46	0.54	4.94	1.59	14	7	500	14	7	300	120	0	42	3700	1
124	124	124	23.7	23.6	23.65	15.38	54.6	54.6	54.6	1	60.5	60.6	60.55	0.9	2	86	48	84	46	85	47	2.38	0.5	4.54	1.49	14	14	500	14	7	150	175	360	52.5	2900	1
130	130	130	26.6	26.6	26.6	15.74	57	57.1	57.05	1	63.8	63.7	63.75	0.89	1	90	55	90	55	90	55	2.67	0.86	4.95	1.89	3	7	750	7	7	300	120	420	38.5	3200	2
133.5	133.5	133.5	30.8	30.8	30.8	17.28	58.6	58.7	58.65	1	66.5	66.6	66.55	0.88	1	109	70	105	72	107	71	2.15	0.7	4.77	1.61	14	7	250	7	7	0		210	28	3500	2
134	134	134	27.6	27.5	27.55	15.34	54.5	54.6	54.55	1	60.5	60.6	60.55	0.9	2	98	58	98	53	98	55.5	2.51	0.51	4.22	1.5	5	7	250	6	7	360	80	140	35	3200	1
135	135.1	135.05	30.7	30.7	30.7	16.83	61	61.1	61.05	1	65.9	66.2	66.05	0.92	2	90	56	92	54	91	55	2.25	0.4	4.41	1.8	7	7		7	7	630	105	210	36.75	3100	2
132.5	132.6	132.55	31.8	31.8	31.8	18.1	58.9	59.6	59.25	1	71.6	71.6	71.6	0.83	1	100	68	108	70	104	69	2.56	0.51	4.81	2.02	7	7	1750	7	7	840	160	420	39.08	3550	2
124	124.1	124.05	19.4	19.5	19.45	12.64	47.1	47.2	47.15	1	52	52.1	52.05	0.91	2	82	63	80	60	81	61.5	2.15	0.67	3.74	1.2	4	35	0	28	7	450	100	70	35	2950	1
139.5	139.5	139.5	43.5	43.4	43.45	22.33	78	78.4	78.2	2	77	77.1	77.05	1.01	2	100	64	100	62	100	63	3.39	0.72	5.72	1.53	9	30	0	6	6	255	0	0	59.5	2600	2
143.7	143.7	143.7	36.4	36.4	36.4	17.63	60	60.1	60.05	1	76.2	76.3	76.25	0.79	1	90	60	92	60	91	60	2.25	0.91	4.86	1.89	3	3		3.5	7	30			35	3200	2
130	130.1	130.05	29.9	29.9	29.9	17.68	64	63.8	63.9	1	68.7	68.6	68.65	0.93	2	100	60	100	64	100	62	3.5	0.96	5.43	1.43	3	5		7	7	40	210	630	28	2900	1
137	137.1	137.05	36.1	36.1	36.1	19.22	65.5	65.4	65.45	1	73	73.1	73.05	0.9	1	100	60	100	60	100	60	2.41	0.61	4.3	1.67	3	21	0	14	7	60	90	385	22.17	4200	1
122.5	122.6	122.55	20.9	21	20.95	13.95	50.3	50.2	50.25	1	56	56.1	56.05	0.9	1	90	58	88	56	89	57	2.67	0.53	4.26	1.3	5	7	125	7	7	90	90	210	28	2750	1
125.6	125.5	125.55	21.6	21.7	21.65	13.73	53	52.9	52.95	1	58.4	58.5	58.45	0.91	2	92	58	90	58	91	58	1.45	0.52	2.69	0.99	5	7		7	7	0	70	105	28	2950	2
141	141.1	141.05	32.9	33	32.95	16.56	59.5	59.1	59.3	1	69.9	70	69.95	0.85	1	100	62	100	64	100	63	2.18	1.11	4.5	1.74	7	7		7	7	600	66	1680	35	3200	2
126.4	126.5	126.45	20.9	20.8	20.85	13.04	47.3	47.2	47.25	1	56.5	56	56.25	0.84	1	94	58	94	60	94	59	3.06	0.72	5.71	2.21	1	7	0	14	7	270	70	210	30.33	3200	2
136.3	136.4	136.35	42.5	42.5	42.5	22.86	73.5	73.7	73.6	2	78.9	79	78.95	0.93	2	98	58	96	60	97	59	3.91	0.81	5.86	1.23	4	6		4	7	180	60	140	35	4200	1
130	130.1	130.05	40.5	40.5	40.5	23.95	77.8	77.9	77.85	2	78.9	79	78.95	0.99	2	94	62	92	60	93	61	3	0.83	4.61	1.32	10	14	0	14	7	180	150	210	38.5	4050	2
128.8	128.9	128.85	23.9	24	23.95	14.43	51	50.9	50.95	1	62.8	62.7	62.75	0.81	1	100	60	100	60	100	60	2.33	0.62	4.4	1.65		8		7	7	0	30	210	14	2650	1
122	122.1	122.05	21.4	21.4	21.4	14.37	53.1	53	53.05	1	57	57.1	57.05	0.93	2	94	63	92	61	93	62	3.57	1.22	5.55	1.21	2	7		14	7	25	105	560	17.5	3350	1
134	134	134	33.1	33	33.05	18.41	61.3	61.4	61.35	1	71.5	71.6	71.55	0.86	1	80	50	82	52	81	51	1.84	0.9	3.57	1.44	4	14	0	7	7	0	150	280	28	3050	1
134	134.1	134.05	25.8	25.8	25.8	14.36	53	53.1	53.05	1	61.3	61.4	61.35	0.86	1	94	58	96	60	95	59	2.25	0.56	4.36	1.95	7	7	1750	7	7	420	210	70	42	3800	2
132	132.1	132.05	29.3	29.3	29.3	16.8	61	60.9	60.95	1	66.5	66.6	66.55	0.92	2	86	50	86	50	86	50	2.02	0.82	4.07	1.34	4	7	500	14	7	270	120	175	24.5	3000	2
140.4	140.5	140.45	45.7	45.7	45.7	23.17	81.8	82	81.9	2	82	82.1	82.05	1	2	90	60	88	58	89	59	1.86	0.77	4.1	1.87	28	3	0	3	7	120	70	240	54.83		2
132	132	132	27	27	27	15.5	53.5	53.6	53.55	1	62.2	62.3	62.25	0.86	1	86	56	84	54	85	55	1.53	0.75	3.18	0.98	6	45	250	5	7	150	150	100	14	3550	2
123.5	123.6	123.55	27.7	27.8	27.75	18.18	61.7	61.6	61.65	1	68	68.1	68.05	0.91	2	96	62	94	60	95	61	2.33	0.62	4.67	1.9	7	2	750	7	7	0	50	150	10.5	3000	2
119.2	119.1	119.15	19.4	19.4	19.4	13.67	51.1	51.3	51.2	1	55.9	55.8	55.85	0.92	2	90	60	92	60	91	60	2.15	0.52	4.06	1.67	7	7	250	7	7	210	0	210	17.5		1
132.6	132.6	132.6	33	33.1	33.05	18.8	61.3	61.3	61.3	1	67	67	67	0.91	2	94	71	92	70	93	70.5	1.32	1.83	2.74	0.75		1.4	0	1.4	7	0	0	300	21	3100	2
135	135.1	135.05	29.8	29.8	29.8	16.34	60.6	60.7	60.65	1	68.9	68.8	68.85	0.88	1	100	64	102	66	101	65	3	0.73	5.3	2.01	4	3.5	0	35	7	30	30	350	21	2550	1
129.5	129.6	129.55	31.8	31.8	31.8	18.95	60.5	60.7	60.6	1	69.8	69.7	69.75	0.87	1	95	65	95	65	95	65	2.56	0.97	4.16	1.15	0		1000	7	7	0	60	180	63	3200	1
129.5	129.6	129.55	25.2	25.2	25.2	15.02	54.5	54.4	54.45	1	58.5	58.7	58.6	0.93	2	98	62	96	60	97	61	1.79	0.66	3.88	1.74	1	10	750	1	0	60	300	420	7	3650	2
124	124.1	124.05	21.2	21.2	21.2	13.78	47.5	47.6	47.55	1	58.9	59.1	59	0.81	1	74	54	82	60	78	57	4.2	0.8	5.78	1.34	2	7	0	14	7				14	3200	1
128.5	128.6	128.55	24.1	24	24.05	14.55	52	52	52	1	60.2	60.3	60.25	0.86	1	94	62	94	64	94	63	2.07	0.38	3.85	1.5	10	7		5	7	300	420	1260	7	3300	1
122.5	122.4	122.45	23.4	23.5	23.45	15.64	52.2	52.3	52.25	1	60.5	60.6	60.55	0.86	1	100	64	100	64	100	64	2.82	0.48	4.82	1.7	4	7	500	2	7	0	120	60	14	2650	1
137.5	137.5	137.5	30	30	30	15.87	58.3	58.1	58.2	1	64	64.1	64.05	0.91	2	90	61	96	60	93	60.5	1.63	0.42	3.26	0.95	14	4	250	12	7	60		0	21	2600	1
120	120	120	20.1	20.1	20.1	13.96	49.7	49.6	49.65	1	56.4	56.5	56.45	0.88	1	96	58	98	60	97	59	2.02	0.57	3.56	1.29	7	7	0	5	7	240	180	130	9.33	3150	1
134.5	134.5	134.5	25.8	25.7	25.75	14.23	54	54.1	54.05	1	60.6	60.7	60.65	0.89	1	93	69	93	69	93	69	2.51	1.27	4.46	1.43	7	24.5	0	14	7	0	50	21	0	3400	2
130.5	130.6	130.55	34.5	34.5	34.5	20.24	68	67.9	67.95	2	71.4	71.3	71.35	0.95	2	108	58	98	60	103	59	1.84	0.55	3.52	1.39	14	28	250	14	7	180	60	210	14	4100	2
117.5	117.6	117.55	17.5	17.5	17.5	12.66	44	44.1	44.05	1	52.5	52.6	52.55	0.84	1	92	60	90	60	91	60	2.9	0.64	4.6	1.42	4	6	500	4	6	180	300	770	38.5	2650	2
136.5	136.6	136.55	29.8	29.8	29.8	15.98	58.8	58.7	58.75	1	66	66.1	66.05	0.89	1	88	54	94	62	91	58	1.97	0.49	4.1	1.62	7	28	0	35	7	60	20	210	10.5	3300	1
125	125.1	125.05	23.9	23.9	23.9	15.28	51	51.1	51.05	1	60	60.1	60.05	0.85	1	90	60	90	58	90	59	2.23	0.7	4.12	1.57	6	18		8	7	0	0	560	14	3000	1
138	138	138	48.5	48.5	48.5	25.47	79.9	80	79.95	2	82.2	82.3	82.25	0.97	2	108	64	106	62	107	63	2.56	1.12	4.52	1.23	5	7	250	10	7	120	106	5	28	3400	1
140	140.1	140.05	43.4	43.5	43.45	22.15	72.3	72.4	72.35	2	78.5	78.5	78.5	0.92	2	90	60	90	62	90	61	2.54	0.61	4.44	1.49	12	14	0	7	7	150	0	270	6.42	2650	1
128.7	128.8	128.75	28.7	28.7	28.7	17.31	58.5	58.6	58.55	1	66.2	66.1	66.15	0.89	1	86	50	84	48	85	49	2.54	0.54	4.17	1.34	3	14	0	7	7	40	380	700	14	3300	1
134	134.1	134.05	28.8	28.7	28.75	16	53.1	53.2	53.15	1	63	62.8	62.9	0.84	1	97	74	98	72	97.5	73	1.81	0.63	4.04	1.39	14	14	125	14	7	630	630	60	4.67		2
132.5	132.5	132.5	28.4	28.3	28.35	16.15	54.1	54.2	54.15	1	61.3	61.2	61.25	0.88	1	103	59	98	65	100.5	62	2.1	0.58	3.69	1.36	8	10	500	7	7	450	540	210	14	2950	1
130	130	130	29.3	29.4	29.35	17.37	58.5	58.6	58.55	1	67	67.1	67.05	0.87	1	88	52	90	54	89	53	2.33	0.84	3.78	1.21	6	42	500	21	6	1400	1104	372	57.05	3200	1
132	132	132	27	26.9	26.95	15.47	52.5	52.7	52.6	1	62.3	62.4	62.35	0.84	1	96	60	92	60	94	60	2.2	0.77	3.99	1.42	3	7		7	7	0	420	175	3.5	3500	2
136	136	136	41.7	41.8	41.75	22.57	73.5	73.3	73.4	2	77.5	77.6	77.55	0.95	2	102	64	100	60	101	62	1.94	1.54	4.23	1.59	10	21	250	28	7	62	0	70	0	3450	2
132.5	132.6	132.55	32.4	32.5	32.45	18.47	63.3	63.5	63.4	1	69.1	69.2	69.15	0.92	2	92	60	90	60	91	60	1.81	0.65	4.39	2.29	6	14	0	7	7	420	420	420	10.5	3050	1
135	135.1	135.05	29.4	29.4	29.4	16.12	58.2	58.3	58.25	1	65.5	65.4	65.45	0.89	1	98	60	96	58	97	59	3.52	1.03	5.43	1.19	14	7	0	4	7	20	0	100	16.33	3300	1
137	137	137	33	33	33	17.58	61.5	61.7	61.6	1	68.5	68.7	68.6	0.9	1	100	70	100	68	100	69	2.85	0.77	4.37	0.91	14	14		7	7			300	7	3250	2
131	131	131	23.2	23.2	23.2	13.52	50.2	50.1	50.15	1	58	58.1	58.05	0.86	1	86	50	84	48	85	49	1.58	0.99	2.99	1.03	20	14	0	0	7	0	0	420	7	3100	1
127.1	127.2	127.15	22.9	22.9	22.9	14.16	51.4	51.5	51.45	1	58.6	58.7	58.65	0.88	1	92	58	90	56	91	57	1.92	0.49	4.53	2.03	14	18	0	2	6	1365	60	420	3.5	3650	2
128	128	128	29.3	29.4	29.35	17.91	61	61.1	61.05	1	66.5	66.6	66.55	0.92	2	70	41	75	45	72.5	43	3.06	0.92	4.77	1.42	0	5	750	7	5	200	150	50	7	3100	1
142.5	142.6	142.55	51.8	51.8	51.8	25.49	84.7	84.8	84.75	2	82.4	82.3	82.35	1.03	2	100	68	100	66	100	67	2.87	1.23	4.61	1.31	14	7		7	7	120	90	100	14	3400	1
138.5	138.6	138.55	32.5	32.6	32.55	16.96	56.4	56.5	56.45	1	66.1	66.2	66.15	0.85	1	84	58	90	62	87	60	1.5	1.11	3.44	1.48			500	3	7	1470	490	560	3.5	3800	2
143	143.1	143.05	40.1	40	40.05	19.57	74.9	75	74.95	2	77.3	77.4	77.35	0.97	2	90	60	88	58	89	59	3.86	0.71	5.8	1.49	7	7	0	7	7	120	30		3.5	2750	1
132	132.1	132.05	28.2	28.2	28.2	16.17	55.5	55.6	55.55	1	67	67	67	0.83	1	90	60	92	60	91	60	1.45	0.74	2.98	0.94	2	4	0	2	7	65	96	300	24.5	3250	1
135	135	135	25.4	25.3	25.35	13.91	54.6	54.7	54.65	1	60	60.1	60.05	0.91	2	86	65	84	64	85	64.5	1.81	0.41	3.37	1.04	5	6	750	15	6	60	80	1000	5.25		2
134.7	134.8	134.75	28.3	28.3	28.3	15.59	56	56.1	56.05	1	64	64.1	64.05	0.88	1	102	66	102	64	102	65	3.6	0.55	6.01	2.03			0							3200	2
132	132.1	132.05	23.6	23.5	23.55	13.51	54	53.9	53.95	1	58.7	58.9	58.8	0.92	2	88	62	94	66	91	64	2.38	0.59	4.9	1.97			0							3500	2
143	143.1	143.05	42.5	42.6	42.55	20.79	71	71.1	71.05	2	79.8	79.7	79.75	0.89	1	96	60	94	60	95	60	3.42	0.7	5.17	1.14			250
134	134	134	30.1	30.1	30.1	16.76	57.6	57.7	57.65	1	66.5	66.6	66.55	0.87	1	102	70	102	64	102	67	1.45	0.69	3.36	1.53			0							3300	2
128	128.1	128.05	23.7	23.7	23.7	14.45	52	52.1	52.05	1	60.5	60.6	60.55	0.86	1	96	60	94	62	95	61	1.92	0.83	3.78	1.54
126.5	126.6	126.55	31	31	31	19.36	62.7	62.8	62.75	1	70	70.1	70.05	0.9	1	104	62	92	64	98	63	2.43	1.29	4.94	2.03										3500	1
138.5	138.5	138.5	41.5	41.5	41.5	21.63	70	70.1	70.05	2	78.4	78.5	78.45	0.89	1	115	74	112	72	113.5	73	2.93	0.72	4.83	1.63										3600	2
122	122	122	27.1	27	27.05	18.17	54.8	54.7	54.75	1	62.5	62.6	62.55	0.88	1	100	52	98	52	99	52	1.53	0.36	3.61	1.12	12	28	250	21	7	630				3700	1
135	135	135	28.2	28.2	28.2	15.47	53	53.1	53.05	1	64.3	64.4	64.35	0.82	1	93	57	90	55	91.5	56	2.64	0.83	4.88	1.86		7	1500		7					2700	1
138	138.1	138.05	35.4	35.5	35.45	18.6	63.8	63.9	63.85	1	70.5	70.7	70.6	0.9	2	94	68	94	68	94	68	3.47	1.6	5.82	1.49	14	14		7	7	300		0		3950	1
138	138.1	138.05	37.2	37.2	37.2	19.52	68.9	69	68.95	2	72.7	72.8	72.75	0.95	2	84	50	80	46	82	48	2.15	0.57	3.86	1.42	1	4	500	2	3	0	0	0			2
132	132	132	24.3	24.3	24.3	13.95	50.6	50.7	50.65	1	62	62.1	62.05	0.82	1	105	70	105	70	105	70	2.1	0.82	4.07	1.51	3	2.5	750	3	7	6	1	60		2950	1
139	139	139	31.5	31.5	31.5	16.3	59.5	59	59.25	1	68	68.1	68.05	0.87	1	110	70	108	68	109	69	2.95	1.04	4.95	1.49	6	7	500	7	7	120	120	120		3250	1
127.5	127.4	127.45	27.3	27.3	27.3	16.81	55	55.1	55.05	1	64.5	64.6	64.55	0.85	1	82	54	82	54	82	54	1.71	0.5	3.39	1.48	18	21		1	5	240	1200	540		3250	1
137.5	137.6	137.55	41.7	41.6	41.65	22.01	74.7	74.8	74.75	2	79	78.9	78.95	0.95	2	105	60	105	60	105	60	2.02	0.91	3.95	1.05	7	17.5	3000	7	7	0	60	150		3000	2
132.5	132.5	132.5	30.1	30.1	30.1	17.14	56.5	56.7	56.6	1	70.5	70.7	70.6	0.8	1	110	70	110	68	110	69	2.62	0.41	4.87	1.9	3	14		7	7	540	480	150		2750	2
132.5	132.5	132.5	31.9	32	31.95	18.2	60.8	60.9	60.85	1	71	71.1	71.05	0.86	1	97	63	98	65	97.5	64	1.84	1.31	4.5	1.77	3	5	0	3	7			300		2600	2
129	129.1	129.05	25	25	25	15.01	51.4	51.5	51.45	1	60.6	60.7	60.65	0.85	1	100	60	100	58	100	59	3.52	0.59	5.67	1.82	21	28	0	21	7	120	50	90		3150	1
124.2	124.3	124.25	20.9	21	20.95	13.57	49	49.1	49.05	1	55	54.9	54.95	0.89	1	99	72	98	70	98.5	71	2.05	0.69	4.74	2.29	14	14		14	7					1950	2
131	131	131	27.1	27.1	27.1	15.79	56.4	56.5	56.45	1	65.5	65.4	65.45	0.86	1	92	56	92	56	92	56	2.67	0.48	2.78	1	7	7	500	7	7	30	0	210		3600	2
131.5	131.6	131.55	27.5	27.5	27.5	15.89	52.5	52.4	52.45	1	66	66.1	66.05	0.79	1	91	55	90	54	90.5	54.5	2.18	0.74	4.23	1.66	6	21	0	2	7	0	30	140		2550	2
144	144	144	39.9	39.8	39.85	19.22	69.7	69.8	69.75	2	73.3	73.4	73.35	0.95	2	100	70	96	68	98	69	2.93	1.05	4.74	1.45	4	6		3.5	7	0	240	315		3100
125.5	125.6	125.55	22.4	22.3	22.35	14.18	49.4	49.3	49.35	1	57.4	57.5	57.45	0.86	1	108	56	106	58	107	57	2.69	0.59	5.14	2.07	10.5	14	0	7	7	120	840	140		3000	1
130.5	130.6	130.55	25.7	25.7	25.7	15.08	52.5	52.6	52.55	1	63	63.2	63.1	0.83	1	90	60	88	58	89	59	1.99	0.52	3.39	1.26	7			7	6		20	420		3300	2
138.5	138.6	138.55	28.5	28.6	28.55	14.87	55	55.1	55.05	1	65.8	65.9	65.85	0.84	1	105	72	108	75	106.5	73.5	2.59	0.86	4.7	1.72	12	7	0	7	7	0	10	420		3450	1
130	130	130	23.9	24	23.95	14.17	51.5	51.6	51.55	1	55.7	55.8	55.75	0.92	2	105	65	104	62	104.5	63.5	2.41	0.47	3.84	1.21	5	7	0	7	7	540	30	420		3550	1
145	145.1	145.05	47.9	47.9	47.9	22.77	74	74.1	74.05	2	81	81.2	81.1	0.91	2	110	70	110	70	110	70	3.47	0.75	5.42	1.47	10	7	500	14	7	240	60	420		4500	2
134.5	134.4	134.45	30.2	30.2	30.2	16.71	58.2	58.1	58.15	1	65	65.1	65.05	0.89	1	90	60	90	60	90	60	1.86	0.84	3.42	1.09	21	28	0	7	7	0		700		3600	2
131	131	131	26.1	26.1	26.1	15.21	54.8	54.8	54.8	1	61	61	61	0.9	1	106	66	104	64	105	65	2.59	0.51	5.21	1.83	49	49		49	7	450	420	420		3000	2
135.3	135.4	135.35	26	26	26	14.19	51.3	51.1	51.2	1	62	62.1	62.05	0.83	1	92	50	82	50	87	50	2.1	0.6	4.29	1.71	7	7		7	7	240	360	1260		3400	1
127	127.1	127.05	22.9	22.8	22.85	14.16	54	53.9	53.95	1	60.8	60.9	60.85	0.89	1	91	54	96	54	93.5	54	1.92	0.6	4.22	1.93	14	21	0	21	7	70	325	1400		2800	2
126.5	126.5	126.5	21.8	21.8	21.8	13.62	48	48	48	1	57	57.1	57.05	0.84	1	91	61	91	60	91	60.5	2.9	0.76	4.99	1.82	63	63	0	63	7	525	420	105	12.25	3500	2
128.4	128.5	128.45	34.9	34.9	34.9	21.15	68.4	68.3	68.35	2	74	74.1	74.05	0.92	2	90	60	92	58	91	59	2.59	0.98	5.01	1.84	7	14		7	7	120	480	420	14		1
127.2	127.3	127.25	32.7	32.7	32.7	20.19	64.2	64.1	64.15	1	71.5	71.6	71.55	0.9	1	100	56	100	56	100	56	1.74	1.05	3.44	1.17	7	7	4500	7	7	120	120	150	28	3300	2
130.1	130	130.05	24.9	25	24.95	14.75	52	52.1	52.05	1	62.3	62.5	62.4	0.83	1	90	60	90	60	90	60	3.24	0.61	5.57	1.97	0	2	0	7	7	60	90	60	42	3300	1
136	136.1	136.05	33.5	33.4	33.45	18.07	67.1	67.2	67.15	1	72.8	72.7	72.75	0.92	2	98	62	96	64	97	63	1.81	0.39	3.9	1.62	14	14	175	14	7	240	420	420	42	3800	2
136.2	136.3	136.25	37.3	37.3	37.3	20.09	61.6	61.5	61.55	1	73	73.1	73.05	0.84	1	105	70	102	68	103.5	69	2.02	0.54	3.63	1.08	1	7	0	7	7	160	60	70	45.5	2900	1
136.5	136.6	136.55	31.4	31.4	31.4	16.84	59.5	59.7	59.6	1	68.5	68.6	68.55	0.87	1	100	60	100	60	100	60	1.66	0.65	3.37	0.94	14	7	500	7	7	360		210	56	3800	1
123.5	123.4	123.45	19.8	19.8	19.8	12.99	50	50	50	1	57	57	57	0.88	2	88	56	88	56	88	56	2.38	0.93	3.72	1.03	7	7	500	7	7	180	210	420	77	3200	1
132.1	132.1	132.1	25.3	25.3	25.3	14.5	54	53.7	53.85	1	63	63	63	0.85	2	90	62	90	62	90	62	2.38	0.76	3.98	1.1	10	12	250	14	7	540	120	630	70	3150	1
123.5	123.4	123.45	22.1	22.2	22.15	14.53	50	50	50	1	61	61	61	0.82	2	87	56	85	55	86	55.5	1.45	0.76	3.48	1.45	3	14	500	3.5	7		180	420	63	3150	1
139.2	139.1	139.15	30.7	30.8	30.75	15.88	62.5	62.5	62.5	1	70	70	70	0.89	2	90	68	94	68	92	68	2.51	0.71	4.1	1.32	7	14	250	7	7	0	120	420	77	3600	2
133.5	133.4	133.45	28.1	28.1	28.1	15.78	61.5	61.3	61.4	1	69.4	69.4	69.4	0.88	2	106	70	106	70	106	70	2.36	1.36	4.18	1.25	5	14	250	7	7	75	90	300	63	3200	2
124	124.3	124.15	20.5	20.5	20.5	13.3	50	50	50	1	60	60.1	60.05	0.83	2	89	63	90	65	89.5	64	1.86	0.47	3.58	1.13	8	14	0	14	7	150	420	420	63	2600	1
123.1	123.3	123.2	20	20	20	13.18	52	52	52	1	59	59	59	0.88	2	88	58	90	56	89	57	3.57	0.58	6.05	2.16	4	42	0	5	7	20	420	2835	63	2600	1
136	136	136	24	24	24	12.98	51	51.4	51.2	1	64	64	64	0.8	1	91	60	88	58	89.5	59	2.51	1.04	4.88	1.62	7	7	0	7	7	240	420	420	63	3000	1
128.5	128.4	128.45	25.4	25.4	25.4	15.39	60	60	60	1	64.5	64.5	64.5	0.93	2	92	64	90	63	91	63.5	1.99	0.6	3.95	1.7	7	14		7	7	128	64	560	64.17	3400	1
125.7	125.6	125.65	24.4	24.4	24.4	15.45	56	56.1	56.05	1	64.3	64.5	64.4	0.87	2	94	60	94	60	94	60	3.24	1.14	5.16	1.32	17.5	3.5	0	5	7	0	30	0	63	2500	1
132.1	132.1	132.1	27.5	27.5	27.5	15.76	54	54	54	1	65	65	65	0.83	2	90	58	80	56	85	57	2.05	0.54	3.97	1.75	5	3	0	5	7	420	0	1351	63.35	3200	1
134.4	134.4	134.4	26.2	26.2	26.2	14.5	57	57	57	1	64	64	64	0.89	2	89	65	90	65	89.5	65	2.43	0.7	4.36	1.68	5	10.5	0	14	7		0	150	63	2850	2
131.5	131.4	131.45	21.5	21.3	21.4	12.38	51	51	51	1	58	58	58	0.88	2	94	66	92	62	93	64	2.31	0.59	4.56	1.58	7.5	10.5	0	10.5	7	0	60	420	63	2800	2
140.1	140.2	140.15	27.7	27.7	27.7	14.1	54	54	54	1	64	64	64	0.84	2	89	69	89	66	89	67.5	2.2	0.81	4.26	1.72	7	14	500	7	7	0	40	420	63	4000	2
125.2	125.2	125.2	26.3	26.2	26.25	16.75	58.5	58.3	58.4	1	66.5	66.5	66.5	0.88	2	88	64	86	62	87	63	1.86	0.86	3.73	1.43	5	7	250	7	7	30	30	60	63	2600	2
128.3	128.3	128.3	22.8	22.8	22.8	13.85	55	54.9	54.95	1	65	65	65	0.85	2	96	56	94	54	95	55	2.05	1.12	3.63	0.93	2	4	0	7	7	0	150	840	56	3400	2
127.4	127.3	127.35	19.7	19.7	19.7	12.15	47	47	47	1	55.6	55.6	55.6	0.85	2	91	62	91	64	91	63	2.25	0.98	4.31	1.32	14	4	250	3	7	0	0	420	63	3600	2
124.5	124.6	124.55	31.6	31.6	31.6	20.37	68	68	68	2	71	71	71	0.96	2	96	50	96	48	96	49	3.94	1.16	5.89	1.38	6	5	500	7	7	140	80	150	70	3600	1
128	128.1	128.05	21.7	21.7	21.7	13.23	48	48	48	1	58	58	58	0.83	2	88	68	86	66	87	67	2.36	0.74	4.29	1.63	7	0.7		3.5	7	0	0	140	58.33	3000	2
128.5	128.4	128.45	28.7	28.7	28.7	17.39	57	57	57	1	70	69.8	69.9	0.82	2	92	62	92	62	92	62	2.64	0.63	5.04	2.07	14	14	500	7	7	1260	420	210	56	4200	2
122	122.1	122.05	23	23	23	15.44	57.5	57.5	57.5	1	59	59	59	0.97	2	98	66	94	66	96	66	2.41	0.58	4.25	1.5	5	3.5	0	7	7	240	60	350	49	2650	2
143.8	143.8	143.8	32.2	32.2	32.2	15.57	64	64	64	2	72	72	72	0.89	2	98	70	96	70	97	70	1.81	1.79	3.76	0.91	3.5	14	250	3.5	7	0	0	105	49	2850	1
131.8	131.9	131.85	35	35	35	20.13	64	64	64	2	72	72	72	0.89	2	102	60	102	58	102	59	2.67	0.67	4.88	1.71	14	12	0	7	7	180	280	70	49	4000	1
139.8	139.7	139.75	31.6	31.6	31.6	16.18	65.5	65.5	65.5	2	72	72	72	0.91	2	98	60	98	60	98	60	2.64	0.85	4.63	1.48	21	14	500	7	7	0	0	210	56	3350	1
133.2	133.4	133.3	27.1	27.1	27.1	15.25	55	55.1	55.05	1	65	65.1	65.05	0.85	2	100	57	105	60	102.5	58.5	1.81	0.78	3.94	1.45	7	14	100	14	7	120	140	210	58.33	3400	1
139	139.1	139.05	27.7	27.7	27.7	14.33	54	54	54	1	65	65	65	0.83	2	90	54	88	52	89	53	2.8	1.08	4.76	1.37	7	7	0	7	7	180	90	60	63	3600	1
128.8	128.9	128.85	30.6	30.6	30.6	18.43	66.5	66.4	66.45	2	73.5	73.5	73.5	0.9	2	85	53	85	55	85	54	2.28	0.88	4.16	1.04	7	7		7	7	100	120	70	63	3150	2
121.5	121.4	121.45	19.3	19.3	19.3	13.08	47	47	47	1	56	56	56	0.84	2	88	58	88	56	88	57	2.07	0.42	4.99	2.08	7	14	2500	14	7	300	630	700	59.5	3300	2
126.4	126.5	126.45	23	23	23	14.38	52.5	52.5	52.5	1	64	64	64	0.82	2	84	56	84	56	84	56	3.63	1.02	5.72	1.64	7	14	0	14	7	240	260	1050	59.5	3050	2
129	129.1	129.05	23.9	23.9	23.9	14.35	53	53	53	1	61	61	61	0.87	2	90	58	90	60	90	59	2.12	0.58	4.5	1.65	7	7	125	7	7	210	75	420	63	3150	1
136	136	136	26.4	26.4	26.4	14.27	52	52	52	1	60	60	60	0.87	2	98	68	100	70	99	69	2.59	0.89	4.65	1.63	14	14	500	14	7	60	180	210	42	3550	2
130.8	130.7	130.75	26.7	26.7	26.7	15.62	60	60	60	1	70	70	70	0.86	2	103	70	105	68	104	69	1.86	0.45	4.09	1.45	10	7		8	7		180		56
121.8	121.8	121.8	21.3	21.3	21.3	14.36	54	54	54	1	60	60	60	0.9	2	96	60	97	62	96.5	61	1.99	0.43	3.54	1.23	5	7	0	7	7	0	240	140	56	3100	2
137.2	137.1	137.15	37.8	37.8	37.8	20.1	65.5	65.5	65.5	2	75	75	75	0.87	2	96	80	96	80	96	80	3.86	1.24	5.9	1.44	10	7		5	5	40	60	140	63	3600	1
130.2	130.1	130.15	28.9	28.9	28.9	17.06	57	57	57	1	68	68	68	0.84	2	80	60	80	60	80	60	2.93	1.01	4.92	1.47	7	7	0	14	7	450	225	420	49	3550	2
131.6	131.7	131.65	21.4	21.4	21.4	12.35	50	50	50	1	60	60	60	0.83	2	88	48	86	50	87	49	2.33	0.76	3.98	1.26	14	14	0	7	7	120	210	210	59.5	3550	2
131.8	131.8	131.8	29.2	29.2	29.2	16.81	63	63.3	63.15	2	72	72	72	0.88	2	100	62	100	58	100	60	2.2	0.99	3.94	1.43	7	0	0	10	7	122	122	105	42	3100	1
139.2	139.4	139.3	29.5	29.5	29.5	15.2	58	58	58	1	69	69	69	0.84	2	88	56	86	54	87	55	2.8	0.55	5.18	2.03	6	14	0	14	7	540	360	210	42	3800	2
135	135	135	26.3	26.3	26.3	14.43	56	55	55.5	1	66	66	66	0.84	2	80	50	82	52	81	51	1.63	0.87	3.09	1.08	7	14	2250	7	7	90	120	10	49	3100	1
132.1	132.1	132.1	28.2	28.2	28.2	16.16	59.7	59.7	59.7	1	67.5	67.5	67.5	0.88	2	101	71	99	70	100	70.5	1.84	0.47	4.01	1.64	4	14	125	14	7	240	0	140	56	3200	2
136.2	136.3	136.25	28.2	28.2	28.2	15.19	56	56.1	56.05	1	66	66	66	0.85	2	101	67	100	64	100.5	65.5	2.41	0.81	4.49	1.18	8	14	500	7	7	0	125	210	56	3600	1
128.4	128.2	128.3	25.6	25.6	25.6	15.55	54	54.1	54.05	1	63	63	63	0.86	2	93	62	90	60	91.5	61	2.9	0.91	5.19	2.06	7	6	0	7	7		0		63	3000	2
135.8	135.9	135.85	30.7	30.7	30.7	16.63	58	58	58	1	69	69	69	0.84	2	102	66	100	60	101	63	3.32	0.59	5.22	1.61	7	7	0	7	7	90	30	210	42	3400	2
138.5	138.4	138.45	28.1	28.1	28.1	14.66	58	58	58	1	69	69	69	0.84	2	94	60	94	60	94	60	2.18	0.77	3.68	1.09			250		7	180	360	280	42	3500	1
122.5	122.4	122.45	23.5	23.6	23.55	15.71	59	59	59	1	64	64	64	0.92	2	98	68	100	70	99	69	3.11	0.61	5.03	1.68	3	4	500	3	7	0	60	90	49	3100	1
128.3	128.4	128.35	29.4	29.4	29.4	17.85	65.5	65.1	65.3	2	69.5	69.5	69.5	0.94	2	92	60	90	58	91	59	2.25	0.59	4.38	1.31	8	14	1250	21	7	0	200	414	56.58	2750	2
128.6	128.4	128.5	24.2	24.2	24.2	14.66	55	55	55	1	65	65	65	0.85	2	81	48	83	50	82	49	2.23	0.6	4.04	1.13	6	10		5	7	90	45	840	37.92	2400	1
120.7	120.6	120.65	23.9	23.9	23.9	16.42	57	57	57	1	63	63	63	0.9	2	80	60	80	60	80	60	2.43	0.61	3.85	1.09	7	14	250	7	7	0	0	270	56	3000	2
142.6	142.7	142.65	31.6	31.6	31.6	15.53	62	62	62	1	70	70	70	0.89	2	85	51	87	51	86	51	2.56	0.47	5.09	1.91	7	7	0	14	7	700	210	210	42	3100	2
137.5	137.4	137.45	32.1	32.2	32.15	17.02	60	60	60	1	73	73	73	0.82	2	90	60	90	60	90	60	3.37	1.07	4.87	1		21	0	2	7			420	42		1
128.2	128.2	128.2	22.8	22.8	22.8	13.87	53	53	53	1	62	62	62	0.85	2	84	52	82	54	83	53	4.07	0.82	5.77	1.34	6	14	0	2	7	90	75	20	45.5	2950	2
130	130.1	130.05	28.6	28.6	28.6	16.91	60	60	60	1	69	69	69	0.87	2	100	60	102	58	101	59	1.68	0.87	3.54	1.1	4	14	0	7	7	0	60	210	49	2950	2
147.8	147.9	147.85	38.3	38.4	38.35	17.54	61	61	61	1	75	75	75	0.81	2	100	60	100	60	100	60	2.12	0.46	4.33	1.84	4	7	0	5	7	600	120	75	42	3600	1
122	122.1	122.05	19.8	19.8	19.8	13.29	49	49	49	1	59	59	59	0.83	2	90	60	88	56	89	58	1.76	0.89	3.56	1.25	15	28	250	21	7	80	210	80	56	2600	1
134.2	134.1	134.15	25.9	26	25.95	14.42	53	53	53	1	64	64	64	0.83	2	79	44	82	46	80.5	45	2.38	0.62	3.92	1.26	1	7	500	7	7	30	210	140	35	3150	1
143.1	143.1	143.1	35.3	35.3	35.3	17.24	67	67	67	2	73	73	73	0.92	2	98	58	96	56	97	57	4.09	0.8	5.95	1.43	4	21	0	7	7	300	420	420	31.5	3700	1
131	131.4	131.2	20.4	20.4	20.4	11.85	48	48	48	1	58	58	58	0.83	2	96	67	94	65	95	66	2.72	0.87	5.12	1.3	10.5	10.5	0	10.5	7	280	300	140	28	2300	1
126	126.1	126.05	42	42.2	42.1	26.5	83.5	83.5	83.5	2	84.5	84.5	84.5	0.99	2	92	50	92	50	92	50	2.28	1.16	4.52	1.58	5	14	0	3	7	0		420	35	3500	1
132.7	132.6	132.65	30.9	30.8	30.85	17.53	66	66.1	66.05	2	69.7	69.7	69.7	0.95	2	100	68	98	66	99	67	2.95	1.01	4.98	1.61	7	10.5	1250	10.5	7	90	60	150	42	3900	2
134.1	134.2	134.15	26.4	26.4	26.4	14.67	51	51	51	1	63	63	63	0.81	2	90	50	90	56	90	53	1.89	0.61	4.25	2.07	4	14	125	7	7	120	30	70	21	2800	1
132.2	132.2	132.2	27.7	27.7	27.7	15.85	55	55	55	1	69	69	69	0.8	1	88	50	80	50	84	50	1.61	0.53	3.75	1.69	3	7	750	7	7	0	300	420	21	4500	2
126	126	126	30.3	30.3	30.3	19.09	64	64	64	2	70	70	70	0.91	2	96	71	95	73	95.5	72	2.12	0.52	4.36	1.72	6	6	250	5	7	90	80	60	29.75	3400	2
128.5	128.4	128.45	23.5	23.5	23.5	14.24	54	54	54	1	62	62	62	0.87	2	102	60	100	60	101	60	2.25	0.57	4.28	1.74		0	0	3	7	0	0	70	28.12	2750	2
120.7	120.6	120.65	19.6	19.6	19.6	13.46	50	50	50	1	55	55	55	0.91	2	90	58	92	62	91	60	3.96	0.51	5.29	1.11	7	7		10.5	7	45	240	140	28	2600	2
122.6	122.7	122.65	20.4	20.4	20.4	13.56	54	54	54	1	60	60	60	0.9	2	78	52	76	52	77	52	1.81	1.2	3.56	1.13	3	14	500	5	7	369	270	210	19.83	2400	2
134.1	134.2	134.15	29.1	29.1	29.1	16.17	59	59	59	1	72	72	72	0.82	2	90	60	92	58	91	59	3.5	0.7	5.21	1.48	1	14	125	14	7	0	120	210	28.35	3100	2
132.8	132.7	132.75	26.4	26.4	26.4	14.98	56	56	56	1	67	67	67	0.84	2	100	68	102	68	101	68	1.92	0.65	5.36	1.53	6	7	250	3.5	7	0	120	210	14	3300	2
128	128.1	128.05	31.4	31.4	31.4	19.15	65	65	65	2	73	73	73	0.89	2	100	60	98	60	99	60	3.99	0.77	5.7	1.41	3	7	0	21	7		280	210	21	3300	2
134.6	134.5	134.55	26.1	26.1	26.1	14.42	58	58	58	1	66	66	66	0.88	2	98	64	98	60	98	62	2.77	1.1	4.92	1.61	14	14	0	14	7	420	420	420	21	2650	1
129.3	129.4	129.35	25	24.9	24.95	14.91	55	55	55	1	66	66	66	0.83	2	90	62	88	60	89	61	2.18	0.52	3.98	1.52	5	7	250	5	7	240	0	750	24.5	3400	2
139.9	139.8	139.85	38.8	38.8	38.8	19.84	79	79	79	2	79	79	79	1	2	110	74	110	74	110	74	2.31	1.13	3.97	1.17	14	14	0	7	7	360	90	24	35	3150	2
132.7	132.6	132.65	26.6	26.6	26.6	15.12	56	56	56	1	64	64	64	0.88	2	90	62	90	62	90	62	2.2	0.45	3.94	1.4	14	21		14	7	0	100	140	21	3100	2
131.3	131.4	131.35	30.4	30.4	30.4	17.62	64.5	64.5	64.5	2	70	70	70	0.92	2	90	60	92	58	91	59	3.03	1.03	4.59	1.01	4	5	125	7	7	0			21	2800	2
133	133.2	133.1	26	26	26	14.68	54	54	54	1	62	62	62	0.87	2	102	68	102	66	102	67	2.75	0.48	4.49	1.44	7	7	500	7	7	0	600	0	10.5	2500	2
118.5	118.4	118.45	22.6	22.6	22.6	16.11	53	53	53	1	62	62	62	0.85	2	99	55	98	54	98.5	54.5	2.36	1.23	4.69	1.22	12	12	250	14	7	0	30	105	19.83	2800	1
130.8	130.7	130.75	23.3	23.3	23.3	13.63	54	54	54	1	63	63	63	0.86	2	98	60	96	58	97	59	4.09	1.87	6.53	1.4	14	14	1750	7	7	120	360	420	21	2950	2
125.1	125.2	125.15	28.4	28.4	28.4	18.13	66.2	66.2	66.2	2	69.8	69.8	69.8	0.95	2	100	70	100	70	100	70	1.76	0.57	3.06	0.95	7	7	500	6	7	60	90	420	21	3650	2
123.2	123.2	123.2	19.6	19.6	19.6	12.91	51	51	51	1	62	62	62	0.82	2	89	62	89	62	89	62	2.9	0.43	5.05	1.96	5	7	0	6	7	120	175	420	32.67	1400	2
128.7	128.6	128.65	25.1	25.1	25.1	15.17	55.5	55.5	55.5	1	63	63	63	0.88	2	92	60	90	60	91	60	2.23	0.54	3.91	1.28	6	7	250	7	7	280	140	140	14	3850	2
138.1	138.3	138.2	27.8	27.8	27.8	14.56	60	60	60	1	66.3	66.3	66.3	0.9	2	98	68	96	64	97	66	2.77	0.65	4.29	1.06	7	7	250	7	7	77	140	455	21		2
129	129.1	129.05	23.2	23.2	23.2	13.93	55	55	55	1	65	65	65	0.85	2	90	60	90	60	90	60	3.24	0.77	4.97	1.47	14	14		7	7	60	150	200	17.5	3200	2
130	130	130	23	23	23	13.61	49	49	49	1	60	60	60	0.82	2	98	70	98	70	98	70	2.33	0.46	3.94	1.39	7	7	0	7	7	240	0	20	7	3250	1
137.4	137.5	137.45	31.3	31.4	31.35	16.59	63.5	63.5	63.5	2	71	71	71	0.89	2	114	80	104	74	109	77	2.05	0.56	3.78	1.36	5	14	250	2	7	420	210	210	7	3050	1
131.8	131.8	131.8	22.6	22.6	22.6	13.01	52	52	52	1	62	62	62	0.84	2	90	60	90	60	90	60	2.59	0.59	5.02	1.88	12	2	0	7	7				14	4050	1
140	140.2	140.1	39.4	39.4	39.4	20.07	72.5	72.5	72.5	2	79	79	79	0.92	2	90	60	90	60	90	60	2.9	1.06	4.44	1.12	10.5	14	0	7	7	0	0	210	21
135.1	135.2	135.15	33.8	33.8	33.8	18.5	60.5	60.5	60.5	1	76	76	76	0.8	1	78	54	84	60	81	57	3.03	1.34	4.21	1.45	18	8	0	7	7	280	870	490	1.17	2900	1
133.3	133.4	133.35	25.4	25.4	25.4	14.28	56.4	56.4	56.4	1	64	64	64	0.88	2	90	52	90	52	90	52	3.06	0.58	4.91	1.42	7	14	0	14	7	630	70	105	7	3050	2
130	130.1	130.05	23.2	23.2	23.2	13.72	51	51	51	1	62	62	62	0.82	2	109	67	108	64	108.5	65.5	2.31	0.53	4.8	1.71	6	21	0	3.5	7	30	180	315	2.92	3600	2
124.1	124.1	124.1	27.4	27.4	27.4	17.79	64.5	64.3	64.4	2	69.7	69.7	69.7	0.92	2	102	60	102	62	102	61	3.08	0.51	5.06	1.65	7	14	0	7	7		210	540	7	3350	2
124.2	124.3	124.25	23	23	23	14.9	52	52	52	1	62	62	62	0.84	2	94	58	94	56	94	57	2.25	0.51	4.2	1.57	3	14	250	7	7	60	0	70	10.5	3250	1
122	122.1	122.05	23.4	23.4	23.4	15.71	54	54	54	1	64	64	64	0.84	2	100	60	98	60	99	60	2.49	0.53	4.3	1.46	12	4	500	2	7	2025	750	150	25.67	3450	1
131.4	131.4	131.4	28.8	28.7	28.75	16.65	62.5	62.5	62.5	1	69	69.5	69.25	0.9	2	86	54	84	52	85	53	2.75	0.66	4.55	1.28	5	21	250	7	7	40	90	150	28	3000	1
135	135.1	135.05	22.9	22.9	22.9	12.56	50	50	50	1	59	59	59	0.85	2	92	60	90	62	91	61	3.16	0.54	5.16	1.77	4		0	3.5	7	90	90	70	29.75	3000	2
130.3	130.4	130.35	21.9	21.9	21.9	12.89	50	50	50	1	60	60	60	0.83	2	100	60	98	60	99	60	2.75	0.84	4.65	1.61	7	14		7	7	210	210	210	7	3200	2
135.3	135.4	135.35	24.9	24.8	24.85	13.56	51	51	51	1	63	63	63	0.81	2	95	70	89	70	92	70	2.69	0.55	4.84	1.9	6	7	0	7	7	0	60	150	7	2600	2
134.7	134.6	134.65	30.3	30.3	30.3	16.71	58	58	58	1	68	68	68	0.85	2	98	50	96	48	97	49	3.26	0.96	5.14	1.64	4	5	0	3.5	7	360	40	180	7	3500	2
129.6	129.4	129.5	25.7	25.7	25.7	15.32	57.6	57.5	57.55	1	65.3	65.3	65.3	0.88	2	89	63	90	60	89.5	61.5	2.07	0.54	4.11	1.49	8	8	0	0	7	420	0	105	7		2
134.5	134.6	134.55	26.8	26.7	26.75	14.78	51	51	51	1	66	66	66	0.77	1	96	60	98	66	97	63	2.49	1	4.66	1.74	2	14	0	7	7	124	62	630	7	3050	1
126	126	126	21	21	21	13.23	52.5	52.5	52.5	1	59.5	59.2	59.35	0.88	2	94	58	96	60	95	59	2.2	0.58	4.05	1	4	7	0	7	7	300	180	210	1.75
124.6	124.6	124.6	22.6	22.6	22.6	14.56	50	50	50	1	60.5	60.5	60.5	0.83	2	88	63	90	66	89	64.5	2.07	0.75	3.64	1.24	7	7	250	49	7	180	60	60	7	1650	1
131.8	131.6	131.7	28.2	28.2	28.2	16.26	59	59	59	1	65	65	65	0.91	2	98	70	96	68	97	69	3.42	0.87	4.78	1.05	5	7	500	5	7	0	60	420	7	3250	1
130.5	130.4	130.45	30.4	30.4	30.4	17.86	59	59	59	1	69	69	69	0.86	2	90	60	93	60	91.5	60	4.12	1.23	6.33	1.5	7	14	0	6	7	420	420	420	7	3500	2
128.5	128.4	128.45	22.8	22.5	22.65	13.73	54	54	54	1	63	63	63	0.86	2	93	56	90	56	91.5	56	2.46	0.49	4.32	1.66		4	0	7	7			180	21	3100	1
136.3	136.4	136.35	34.6	34.6	34.6	18.61	61	61	61	1	72	72	72	0.85	2	80	52	82	50	81	51	2.85	1.01	4.73	1.53	3	14	1000	10	7	0	600	1680	21	3550	1
126.5	126.4	126.45	21.6	21.6	21.6	13.51	50	50	50	1	58	58	58	0.86	2	100	60	98	60	99	60	1.74	0.66	3.21	1.19	8	14		7	7	0	1050	1890	28	3150	2
134	134.2	134.1	23.7	23.7	23.7	13.18	54	54	54	1	63	63	63	0.86	2	90	60	90	62	90	61	2.41	0.72	4.01	1.29	21	14	0	10	7	300	240	210	3.5	2900	1
121	121	121	20.7	20.7	20.7	14.14	50.5	50.3	50.4	1	59.5	59.5	59.5	0.85	2	78	48	78	48	78	48	1.84	0.49	3.24	1.03	0	6	250	24	7	1260	750	1015	1.17	3250	1
135.4	135.4	135.4	25.7	25.7	25.7	14.02	53	53	53	1	62	62	62	0.85	2	110	64	110	64	110	64	3.06	0.47	5.01	1.69	8	4	250	7	7	0	30	1750	8.17	3850	1
127.1	127.2	127.15	20.9	20.9	20.9	12.93	47	47	47	1	58.5	58.5	58.5	0.8	2	88	54	86	52	87	53	1.66	0.49	4.22	1.51	10	3		7	7	25	100	70	0	3000	1
137.5	137.4	137.45	37.2	37.2	37.2	19.69	68	68.7	68.35	2	78	78	78	0.88	2	94	50	94	50	94	50	3.03	0.81	5.15	1.64	5	14	750	7	7	120	210	210	7	3200	2
129.4	129.5	129.45	27	27	27	16.11	57	57	57	1	68.5	68.5	68.5	0.83	2	98	56	92	52	95	54	2.54	0.75	4.44	1.54	2	49	0	7	7	120	120	700	17.5	3400	1
134.5	134.6	134.55	24.9	24.9	24.9	13.75	55	55	55	1	62	62	62	0.89	2	104	77	112	77	108	77	2.15	0.92	5.23	1.75	4	14	500	14	7	450	450	180	17.5	3100	2
126.4	126.4	126.4	26.8	26.8	26.8	16.77	61	61	61	1	70	70	70	0.87	2	100	60	100	60	100	60	2.72	1.15	4.27	1.08	3	6	500	7	7	270	180	0	3.5	3750	1
135.8	135.8	135.8	23	23	23	12.47	57	57	57	1	63	63	63	0.9	2	92	58	92	60	92	59	2.59	0.96	4.48	1.4	35	8	250	10	7	175	45	35	10.5	3400	2
133.5	133.4	133.45	25.4	25.4	25.4	14.26	54	54	54	1	64	64	64	0.84	2	90	60	94	67	92	63.5	2.56	0.6	4.7	1.75	28	6	250	1	5			93	14.35		1
135.3	135.4	135.35	31.2	31.2	31.2	17.03	60	60	60	1	72	72	72	0.83	2	127	82	113	74	120	78	1.58	0.61	3.47	1.42	12	5	0	3	6	90	100	560	7	3300	2
134.5	134.6	134.55	37.2	37.2	37.2	20.55	68	68	68	2	75	75	75	0.91	2	88	46	86	48	87	47	3.19	1.13	4.79	1.1	18	21	500	14	7				23.33	4150	2
121.1	121.1	121.1	19.5	19.5	19.5	13.3	53	53	53	1	58	58	58	0.91	2	84	50	82	48	83	49	2.77	0.69	4.48	1.36	7	7		2	7	90	0	1440	1.17	2600	1
133.4	133.4	133.4	28.4	28.5	28.45	15.99	57	57	57	1	66	66	66	0.86	2	90	45	88	46	89	45.5	1.97	0.82	3.73	1.34			0							3200	2
141.4	141.4	141.4	40.7	40.7	40.7	20.36	71	71	71	2	79	79	79	0.9	2	104	67	101	66	102.5	66.5	2.15	0.69	4.36	1.66			0
134.7	134.6	134.65	35.8	35.9	35.85	19.77	72	72	72	2	75	75	75	0.96	2	102	68	100	70	101	69	2.46	1.21	4.74	0.81			500
139.4	139.5	139.45	34.4	34.5	34.45	17.72	65	65	65	2	75	75	75	0.87	2	90	56	92	60	91	58	2.98	1.14	5.02	1.4			0							3550	1
143.1	143.2	143.15	33.9	34	33.95	16.57	61	61	61	1	72	72	72	0.85	2	80	58	82	60	81	59	1.84	0.85	3.87	1.63			0
126.3	126.4	126.35	26.9	26.9	26.9	16.85	58	58	58	1	69.5	69.5	69.5	0.83	2	86	60	86	60	86	60	2.75	0.89	4.44	1.23			0							2800	1
128.6	128.7	128.65	23	23	23	13.9	53	53	53	1	63	63.5	63.25	0.84	2	110	70	110	68	110	69	1.27	0.97	3.99	2.1			250
125.3	125.4	125.35	19.6	19.6	19.6	12.47	46	46	46	1	57	57	57	0.81	2	86	46	84	44	85	45	2.36	0.61	3.92	1.23			250	3	7
146.7	146.5	146.6	33.6	33.7	33.65	15.66	59	59	59	1	71	71	71	0.83	2	113	64	99	62	106	63	3.11	0.75	5.11	1.66	5	5	0	7	7					3900	2
131.8	131.9	131.85	31.9	31.9	31.9	18.35	67	67.1	67.05	2	72.3	72.3	72.3	0.93	2	76	46	82	50	79	48	1.99	0.76	3.84	1.29	9	63		63	7					3300	1
132.5	132.6	132.55	24.4	24.4	24.4	13.89	53	53	53	1	65	65	65	0.82	2	88	55	90	60	89	57.5	1.71	0.49	3.69	1.67		21	500	21	7	240				2300	2
123.4	123.2	123.3	22.8	22.8	22.8	15	55.3	55.3	55.3	1	61.5	61.5	61.5	0.9	2	99	62	97	60	98	61	0.91	0.36	2.32	0.89	25	16	250	5	7	180				3350	2
139.1	139.1	139.1	35.5	35.5	35.5	18.35	69	69	69	2	87	87	87	0.79	1	100	66	100	64	100	65	2.8	0.98	4.48	1.07	7	49	0	49	7	490		60		2900	1
135.6	135.5	135.55	28.6	28.6	28.6	15.57	63	63	63	1	69	69	69	0.91	2	88	58	90	60	89	59	1.89	0.81	3.68	1.43	7	49	250	3.5	7	0		60		3200	1
126	126.1	126.05	19.9	19.9	19.9	12.52	49.5	49.5	49.5	1	58	58	58	0.85	2	100	60	100	64	100	62	2.43	0.84	4.42	1.59	14	10	250	5	7	0	150	60		3300	1
128	128.1	128.05	27.6	27.6	27.6	16.83	59.5	59.5	59.5	1	69	69	69	0.86	2	88	50	94	58	91	54	3.16	0.62	4.78	1.35	14	21	0	14	7	120	40	120		3200	1
136.3	136.4	136.35	29.3	29.3	29.3	15.76	61	61	61	1	68	68	68	0.9	2	100	50	98	52	99	51	1.71	0.75	3.35	1.23		14		8	7	420	1050	50			1
139	139.2	139.1	33.5	33.5	33.5	17.31	65	65	65	2	75.4	75	75.2	0.86	2	103	70	100	68	101.5	69	2.64	1.31	4.29	1.03	0	35	0	3	7		40	650		3300	1
133.2	133.3	133.25	28	28	28	15.77	55	55	55	1	66	66	66	0.83	2	102	62	102	60	102	61	2.38	0.97	4.33	1.51		6	250	8	7	360	600	650		3150	1
139	139.2	139.1	40.9	41	40.95	21.16	77	77	77	2	80	80	80	0.96	2	106	56	104	54	105	55	2.72	1.36	4.7	1.25	7	5	0	7	7					3450	1
137.1	137.2	137.15	33.3	33.3	33.3	17.7	60	60	60	1	70	70	70	0.86	2	92	62	94	62	93	62	3.78	0.66	5.68	1.62	21	21		7	7	540		210		3950	1
135.7	135.6	135.65	45.7	45.7	45.7	24.84	84	84	84	2	85	85	85	0.99	2	100	64	100	64	100	64	3.13	1	4.73	1.01	14	7	1750	14	7	0	0	315		3250	2
133.8	133.7	133.75	27.1	27.1	27.1	15.15	58.5	58.5	58.5	1	65	65	65	0.9	2	92	60	90	60	91	60	2.2	0.56	3.82	1.45	12	69.3	0		7	60	60	210		2250	2
131.3	131.4	131.35	34.5	34.6	34.55	20.03	76	76	76	2	78	78	78	0.97	2	98	80	98	80	98	80	2.98	0.88	4.71	1.26	10	14		7	7	0	60	210		3100	2
133.2	133.3	133.25	27.6	27.6	27.6	15.54	57	57	57	1	68	68	68	0.84	2	92	62	92	62	92	62	2.41	0.73	4.38	1.51	7	7		3.5	7	40	40	210			1
136.1	136.2	136.15	24.2	24.2	24.2	13.06	55	55	55	1	62	62	62	0.89	2	92	58	90	58	91	58	2.41	0.74	3.98	1.2	7	7		3.5	7	120	180	70		4050	1
136.1	136.1	136.1	32.3	32.3	32.3	17.44	64	64	64	2	73	73	73	0.88	2	92	60	92	58	92	59	2.43	0.63	4.54	1.74	2	7	0	7	7	240	90	210		2900	2
123.1	123.4	123.25	20.1	20.1	20.1	13.23	51	51	51	1	61	61	61	0.84	2	90	60	86	58	88	59	2.33	1.17	3.91	1.11	5	7	0	5	6	0	210	140		4250	1
142.1	142.2	142.15	37	37	37	18.31	64	64	64	2	76	76	76	0.84	2	110	72	110	74	110	73	2.93	0.48	5.12	1.81	14	14	0	7	7	840	840	210		3550	2
130	130.1	130.05	24.6	24.6	24.6	14.55	56	56	56	1	66	66	66	0.85	2	92	58	96	56	94	57	1.92	0.39	3.22	1.04	6				7		0	420		3400	2
134.5	134.4	134.45	37.7	37.7	37.7	20.86	70	70	70	2	76	76	76	0.92	2	88	46	86	44	87	45	2.8	0.79	4.85	1.31	21	7	2250	5	7	60	60	420		3350	1
134	134	134	25.1	25	25.05	13.95	54	54	54	1	60	60	60	0.9	2	98	67	94	66	96	66.5	2.15	0.46	4.13	1.77	6	21		6	7	180	300	525		2600	1
138.1	138.2	138.15	38.8	38.8	38.8	20.33	73	73	73	2	78	78	78	0.94	2	95	59	94	60	94.5	59.5	2.69	1.24	4.16	0.97	6	10		7	7	240	240	420		3250
133.6	133.7	133.65	31.7	31.7	31.7	17.75	69.3	69.5	69.4	2	73	73	73	0.95	2	86	51	84	50	85	50.5	1.63	1.07	3.46	1.35	10.5	7	250	12	7	720	750	595		3350	2
137.8	137.6	137.7	34	34	34	17.93	61	61	61	1	71	71	71	0.86	2	114	62	104	56	109	59	3.16	0.63	5.22	1.73	10.5	7	0	7	7	325	420	469		2950	2
132.8	132.7	132.75	27	27	27	15.32	53	53	53	1	67	67	67	0.79	1	94	56	92	54	93	55	2.05	0.61	3.86	1.57			0	7	7	0	120	840		4400	2
135.3	135.4	135.35	31.7	31.7	31.7	17.3	60	60	60	1	70	70.2	70.1	0.86	2	94	60	92	58	93	59	1.84	1.11	3.8	1.54	4	14	0	7	7	270	950	1120		2900	1
134	134.1	134.05	35	35	35	19.48	68	68	68	2	74	74	74	0.92	2	90	60	88	58	89	59	2.25	0.45	4.28	1.31			0					80	1.17	2850	2
138.6	138.5	138.55	26.4	26.4	26.4	13.75	56	56	56	1	65	65	65	0.86	2	98	66	98	66	98	66	2.07	0.42	3.63	1.32	5	7	250	7	7	120	120	600	21	3700	1
145	145.1	145.05	39.7	39.7	39.7	18.87	74.6	74.4	74.5	2	77.5	77.5	77.5	0.96	2	103	75	102	69	102.5	72	2.77	1.09	4.72	1.11	4	7	0	7	7				49		2
133.1	133.3	133.2	26.7	26.7	26.7	15.05	57	57	57	1	67	67	67	0.85	2	82	58	82	55	82	56.5	2.36	1.19	4.56	1.31	7	7	0	7	7	60	60	420	63	3400	1
140.2	140.3	140.25	31.9	31.8	31.85	16.19	60.9	60.7	60.8	1	65.7	65.6	65.65	0.93	2	94	49	94	52	94	50.5	1.81	1.7	3.81	1.15		42	0		7	60	60	49	66.5	4000	1
147.4	147.5	147.45	45.6	45.7	45.65	21	74.8	74.7	74.75	2	82.2	82.4	82.3	0.91	2	114	60	108	60	111	60	3.03	0.79	4.64	0.9	3	14		21	7	45	5	315	68.25	3100	2
137.5	137.6	137.55	36.1	36.1	36.1	19.08	67.7	67.8	67.75	1	75	75.1	75.05	0.9	2	106	68	104	64	105	66	2.77	0.97	4.71	1.57	7	14	0	14	7	240	150	420	77	3300	2
134.4	134.5	134.45	26.7	26.6	26.65	14.74	53	53	53	1	61.7	61.8	61.75	0.86	1	98	63	96	60	97	61.5	0.8	0.54	2.93	1.81	7	7	0	1	7	70	70	119	63	2800	1
133	133.3	133.15	24.5	24.4	24.45	13.79	53	53.1	53.05	1	59.3	59.4	59.35	0.89	1	95	68	94	66	94.5	67	2.72	0.82	4.78	1.68	4	7	1000	14	7	15		630	63	3400	1
145.5	145.6	145.55	43.2	43.3	43.25	20.42	70.3	70.1	70.2	2	76.2	76.3	76.25	0.92	2	100	60	110	70	105	65	2.1	0.82	3.89	1.32	48	21	1500	12	7	1080		150	66.5	3650	1
137	137.1	137.05	32.3	32.2	32.25	17.17	59.8	59.7	59.75	1	70	70.1	70.05	0.85	1	96	54	98	54	97	54	2.77	0.39	5.22	1.87	5	6	0	14	7	840	50	2380	70	3350	1
139.5	139.6	139.55	34.1	34	34.05	17.48	59	59.1	59.05	1	62	62	62	0.95	2	92	58	90	62	91	60	3	0.75	4.61	1.32	10	14		14	7	270	1050	1260	70	3450	1
124	124	124	21	21.2	21.1	13.72	50	50.1	50.05	1	57.4	57.5	57.45	0.87	1	81	55	81	55	81	55	2.75	0.77	4.55	1.17	14	14		5	7	0	60	0	63	2800	2
136.7	136.8	136.75	28.4	28.5	28.45	15.21	55.1	55.2	55.15	1	63	63.1	63.05	0.87	1	86	62	86	62	86	62	2.59	0.5	4.39	1.56	7	7		7	7	225	225	420	63	3300	2
128	128	128	24.5	24.5	24.5	14.95	53.6	53.5	53.55	1	61.7	61.8	61.75	0.87	1	92	59	90	58	91	58.5	1.71	0.36	3.61	1.56		7	1250	7	7		150	490	63		2
142.5	142.6	142.55	43.1	43	43.05	21.19	73.9	74.1	74	2	79.4	79.5	79.45	0.93	2	94	62	90	60	92	61	2.82	1.61	4.99	1.37	6	21		70	5	0	0	70	56	3150	1
134	134	134	25.5	25.6	25.55	14.23	52.8	52.7	52.75	1	62.3	62.4	62.35	0.85	1	90	48	90	50	90	49	1.74	0.63	3.54	1.29	7	14	500	4	7	60	0	140	56	3200	2
125.3	125.2	125.25	22.5	22.5	22.5	14.34	48.1	48.2	48.15	1	58	58.1	58.05	0.83	1	102	72	100	70	101	71	2.49	0.68	4.09	1.21	0	35	0	35	7	0	0	210	63	3500	2
138	138	138	36.4	36.5	36.45	19.14	72.1	72	72.05	2	76.3	76.4	76.35	0.94	2	110	64	110	62	110	63	2.23	0.66	4.37	1.32	5	5	750	7	7	30	0	140	49	3300	2
135.5	135.5	135.5	26.3	26.2	26.25	14.3	51.5	51.6	51.55	1	60.4	60.5	60.45	0.85	1	79	54	80	54	79.5	54	2.1	0.86	4.41	1.44	5	14	250	7	7	150	0	350	49	3900	2
146	146	146	39.1	39	39.05	18.32	61.9	62	61.95	1	74.8	75	74.9	0.83	1	92	64	90	60	91	62	3.03	0.98	4.52	1.03	0	0	1000	18	7	420	2520	210	56	3850	2
128	128.1	128.05	28.6	28.7	28.65	17.47	60	60.1	60.05	1	68.8	68.9	68.85	0.87	1	96	56	94	54	95	55	1.79	0.63	3.32	1.26	7	14		2	7	242	60	420	63	2900	1
136	136.1	136.05	43.5	43.5	43.5	23.5	78.5	78.6	78.55	2	79.5	79.6	79.55	0.99	2	89	46	89	46	89	46	3.29	1.04	5.17	1.29		14	0	14	7				47.72	3150
134	134.1	134.05	30.4	30.3	30.35	16.89	61	60.9	60.95	1	67.6	67.5	67.55	0.9	2	102	68	98	66	100	67	2.2	0.6	4.34	1.25	21	7	750	1	7	420	484	875	63.12	2750	1
123	123	123	22.7	22.8	22.75	15.04	52.4	52.5	52.45	1	58	58.2	58.1	0.9	2	108	71	106	70	107	70.5	2.43	0.38	4.4	1.73	5	14	0	7	7	360	0	140	56	2900	2
146.5	146.6	146.55	46.1	46.1	46.1	21.46	74.3	74.4	74.35	2	80.9	81	80.95	0.92	2	90	60	90	60	90	60	2.12	0.59	3.82	1.41	12	14	0	14	7	630	420	420	63	3250	2
136	136.1	136.05	33.5	33.5	33.5	18.1	66.8	66.5	66.65	1	71	71.1	71.05	0.94	2	90	62	90	60	90	61	2.18	0.77	4.11	1.59	4	5	500	14	7	60	0	420	56	2950	2
134	134	134	24.5	24.5	24.5	13.64	50.6	50.5	50.55	1	59.8	59.9	59.85	0.84	1	98	56	102	60	100	58	3.73	0.43	5.65	1.7	2	4	750	0	7	0	0	70	49	3250	2
136.5	136.6	136.55	25.6	25.7	25.65	13.76	58	58.2	58.1	1	64	64	64	0.91	2	90	54	90	54	90	54	1.53	0.62	3.88	1.33	7	21	0	7	7	720	420	630	49	3250	2
142.5	142.6	142.55	32.7	32.8	32.75	16.12	62	62.1	62.05	1	69	68.9	68.95	0.9	1	112	70	112	70	112	70	2.56	0.93	5.02	1.4	7	14	250	7	7	210	180	420	37.33	3200	2
140	140	140	27.5	27.5	27.5	14.03	53	53.1	53.05	1	60.5	60.6	60.55	0.88	1	101	69	100	64	100.5	66.5	2.15	0.4	4.96	1.93	12.5	10.5	250	7	7	90	90	75	40.83	3400	2
145.5	145.6	145.55	42	42.1	42.05	19.85	67.5	67.4	67.45	1	74.7	74.8	74.75	0.9	2	96	60	94	60	95	60	2.23	1.29	3.93	1.19	3	7	250	7	7	420	420	350	49	3400	1
133	133	133	34.4	34.4	34.4	19.45	71	71.1	71.05	2	71.2	71.1	71.15	1	2	98	60	96	58	97	59	3.26	0.57	4.49	1.08	3	7	0	7	7	120	0	210	35	3650	2
148	148.1	148.05	49.8	49.9	49.85	22.74	82.6	82.7	82.65	2	82	82.1	82.05	1.01	2	108	70	106	68	107	69	2.23	1.71	4.06	1	10	30	1500	5	7	630	875	350	40.83	3400	1
130.5	130.6	130.55	32.9	33	32.95	19.33	65	64.9	64.95	1	77	77.6	77.3	0.84	1	90	60	88	58	89	59	2.82	0.67	5.05	1.47		7	1000	7	7	540	273	455	39.67	2750	1
140	140.1	140.05	38.5	38.6	38.55	19.65	66.9	67	66.95	1	76.8	76.9	76.85	0.87	1	90	58	90	58	90	58	2.25	0.46	4.46	1.73	10	14	125	7	7	600	120	75	35	3500
148	148	148	50.7	50.7	50.7	23.15	76.5	76.6	76.55	2	86	86.1	86.05	0.89	1	106	60	106	60	106	60	3.03	1	4.8	1.34	6	17.5		7	7	420	120	90	28	4200	2
143.7	143.8	143.75	38.6	38.7	38.65	18.7	65.8	65.9	65.85	1	74.9	75	74.95	0.88	1	100	64	100	62	100	63	2.64	0.78	4.08	1.05	21	14	1000	14	7	450	120	420	38.5	3650	2
137	137	137	30.4	30.4	30.4	16.2	59	59.1	59.05	1	66.2	66.3	66.25	0.89	1	111	72	110	70	110.5	71	1.79	0.61	4.04	1.94	6	4	5000	6	5	60	60	60	42	2600	1
133	133	133	25.8	25.8	25.8	14.59	54.5	54.4	54.45	1	61	61.1	61.05	0.89	1	90	60	90	60	90	60	1.71	0.51	3.69	1.82	5	14	0	14	7	0	120	180	42	3150	1
140	140.1	140.05	35.5	35.6	35.55	18.12	62.1	62	62.05	1	73.3	73.4	73.35	0.85	1	94	54	94	54	94	54	2.25	0.77	4.07	1.42	6	14	250	6	7	80	90	490	23.33	3350	1
153	153.1	153.05	48.4	48.5	48.45	20.68	74.3	74.5	74.4	2	83	83.2	83.1	0.9	1	98	60	98	58	98	59	1.71	0.84	3.78	1.64	14	42	3000	20	7	600	600	420	42	3300	2
142	142.1	142.05	43.4	43.3	43.35	21.48	57.7	57.6	57.65	1	69.3	69.2	69.25	0.83	1	92	64	98	66	95	65	2.28	0.44	4.09	1.44	6	21	500	7	6	30	240	150	45.5
133	133	133	24.9	24.9	24.9	14.08	51.6	51.7	51.65	1	61	61.1	61.05	0.85	1	76	51	80	55	78	53	2.25	0.92	4.73	2.08	25	12	0	35	7	0	240	2520	45.5	5000	2
143.5	143.6	143.55	41.5	41.6	41.55	20.16	70.9	71	70.95	2	78.7	78.8	78.75	0.9	2	90	60	92	62	91	61	2.75	0.73	5.4	1.49	10	8	1500	12	7	175	195	110	23.33	3250	1
155	155.1	155.05	42.1	42.2	42.15	17.53	69.1	69	69.05	1	77.3	77.4	77.35	0.89	1	92	60	90	56	91	58	2.2	0.92	3.85	1.29	0.7	14	750	21	7	2100	2100	910	42	3600	2
139	139	139	30.8	30.7	30.75	15.92	57.8	57.9	57.85	1	65.5	65.7	65.6	0.88	1	92	70	90	68	91	69	1.76	0.46	3.53	1.49	5	14	0	1	7	40	210	142	24.5	3000	1
141	141.1	141.05	28.2	28.2	28.2	14.17	53.7	53.8	53.75	1	66.3	66.4	66.35	0.81	1	90	60	92	62	91	61	2.43	0.61	4.21	1.12	24	14	500	20	7	120	650	150	36.17	3400	1
136	136.1	136.05	29.9	30	29.95	16.18	55.5	55.6	55.55	1	66	66.1	66.05	0.84	1	100	64	100	62	100	63	3.21	0.38	5.09	1.64	28	6	2250	21	3		290		66.5
133	133	133	26.6	26.7	26.65	15.07	55	55.1	55.05	1	63.6	63.7	63.65	0.86	1	88	52	88	54	88	53	2.64	0.55	4.62	1.76	3	9	250	7	7	90	120	175	24.5	3500	2
146	146	146	46.7	46.6	46.65	21.88	75.3	75.2	75.25	2	82	82.1	82.05	0.92	2	110	70	108	66	109	68	2.18	0.86	4.9	1.28	2	10.5	0	14	7	240	0	210	38.5	3600	2
124	124.1	124.05	31.5	31.5	31.5	20.47	64.5	64.6	64.55	1	68.5	68.6	68.55	0.94	2	100	70	98	68	99	69	3.65	0.95	5.87	1.6	14	14	0	7	7	300	240	420	28	3250	2
135.2	135.3	135.25	25.4	25.4	25.4	13.89	53.3	53.4	53.35	1	60	60.1	60.05	0.89	1	90	56	90	56	90	56	3	0.63	4.75	1.36	5	14	500	7	7	120	120	140	42	3300	2
153	153	153	64.4	64.4	64.4	27.51	88.5	88.6	88.55	2	91.4	91.3	91.35	0.97	2	118	74	117	75	117.5	74.5	1.79	0.68	3.62	1.5	14	10	1000	10	7	150		70	3.5	3900	2
133	133	133	23.2	23.1	23.15	13.09	49.9	50.2	50.05	1	60	60.1	60.05	0.83	1	80	54	80	54	80	54	3.16	0.56	5.1	1.85	14	7	1750	7	7	0	225	175	35	1950	2
151	151.1	151.05	45.4	45.3	45.35	19.88	72.5	72.7	72.6	2	79.7	79.8	79.75	0.91	2	100	64	100	64	100	64	3.96	1.35	6.29	1.32	4	14	500	14	7	132	60	840	14	3850	2
135	135.1	135.05	25.9	25.8	25.85	14.17	51	51.1	51.05	1	62	62.1	62.05	0.82	1	102	58	108	64	105	61	2.28	0.37	4.57	1.54	7	14	0	14	7	560	280	210	17.5	3250
141.2	141.3	141.25	37.7	37.7	37.7	18.9	67.5	67.6	67.55	1	75	74.8	74.9	0.9	2	116	80	116	80	116	80	2.93	0.78	4.66	1.48	14	7	0	5	7	90	900	105	14	3100	1
131.6	131.1	131.35	27.6	27.6	27.6	16	55.9	56	55.95	1	62.5	62.4	62.45	0.9	1	82	48	80	50	81	49	1.97	0.52	4.15	1.92	4	3.5	500	7	7	10	360	70	7	2800
140	140.1	140.05	32.3	32.2	32.25	16.44	57.8	57.9	57.85	1	68.7	68.8	68.75	0.84	1	90	60	90	58	90	59	2.51	0.42	4.77	1.57	4	14	1000	5	7	40	300	840	45.5	3800	1
139	139	139	47.1	47.2	47.15	24.4	73.3	73.4	73.35	2	83.9	84	83.95	0.87	1	100	64	100	66	100	65	1.63	0.88	3.74	1.76	14	14	250	14	7	360	360	300	7	4250
142	142.1	142.05	32.1	32.2	32.15	15.93	58.6	58.7	58.65	1	67.4	67.5	67.45	0.87	1	90	60	90	60	90	60	1.86	0.74	3.42	1.17	35	0	0	0	0	325	120	630	31.5	3400	2
141	141.1	141.05	46.4	46.4	46.4	23.32	80	80.1	80.05	2	78.2	78.3	78.25	1.02	2	86	46	84	44	85	45	2.85	1.35	4.35	0.9	14	25	250	3	7	110	0	630	3.5	3200	1
145	145	145	48.3	48.3	48.3	22.97	75.5	75.6	75.55	2	80.3	80.4	80.35	0.94	2	105	66	102	64	103.5	65	2.23	0.98	3.96	1.24	10	7	250	10.5	7	450	450	210	21	4350	2
142	142	142	30.2	30.2	30.2	14.98	54.9	54.8	54.85	1	62.2	62.3	62.25	0.88	1	101	64	100	63	100.5	63.5	3	0.73	5.03	1.68	7	1	500	7	7	425	20	105	2.33	3150	1
131	131.1	131.05	34.8	34.8	34.8	20.26	64.5	64.6	64.55	1	72.9	73.1	73	0.88	1	106	60	108	62	107	61	3.08	0.81	4.84	1.48	12	21	0	6	7	60	70	60	4.67	3250	2
158.5	158.4	158.45	59	59	59	23.5	79.2	79.3	79.25	2	86.2	86.3	86.25	0.92	2	110	60	100	60	105	60	3.21	1.08	4.83	1.12	7	7	0	5	7	630	150	210	12.83	4350	2
132	132.1	132.05	29.7	29.6	29.65	17	62.8	62.9	62.85	1	69.5	69.6	69.55	0.9	2	96	56	98	56	97	56	3.52	1.64	5.1	0.78	14	6	0	7	7	210	0	1050	4.67	3000	2
134	134.1	134.05	24.9	25	24.95	13.88	62.8	62.9	62.85	1	61	61.1	61.05	1.03	2	92	56	90	54	91	55	1.79	0.74	4.01	2.01	14	7	500	14	7	180	60	180	3.5	3000	1
137.5	137.4	137.45	28	28	28	14.82	54	54.1	54.05	1	64.3	64.5	64.4	0.84	1	104	62	110	64	107	63	3.21	0.47	5.42	1.92	18	20	750	35	7	0	90	3822	0.12	3100	1
137	137.1	137.05	25.9	25.9	25.9	13.79	53.7	53.8	53.75	1	63.3	63.5	63.4	0.85	1	86	52	86	52	86	52	1.84	0.4	4.72	2.2	14	14	3750	4	7	2310	0	210	1.17		1
138	138.1	138.05	30.6	30.6	30.6	16.06	56.2	56.1	56.15	1	68	67.8	67.9	0.83	1	96	67	94	66	95	66.5	3.7	0.63	5.36	1.36	14	14	0	14	6	540	60	840	10.5	2850	1
129	129.1	129.05	31.6	31.5	31.55	18.94	64.3	64.4	64.35	1	70.4	70.3	70.35	0.91	2	86	50	84	48	85	49	2.87	0.51	4.5	1.47	4	16	250	54	7	60	360	140	28	2900	1
147	147	147	36.7	36.8	36.75	17.01	60	60.1	60.05	1	68	68	68	0.88	1	100	56	100	58	100	57	2.15	0.52	3.98	1.27	3	8	250	2	7	570	140	130	8.17		1
136.5	136.6	136.55	30.4	30.3	30.35	16.28	57	57.1	57.05	1	64.2	64.3	64.25	0.89	1	88	60	86	58	87	59	3.03	0.86	4.83	1.35	4	21	0	5	1	240	60	60	17.5	2700	1
145.5	145.6	145.55	51.1	51	51.05	24.1	75	75.1	75.05	2	85.7	85.8	85.75	0.88	1	121	59	110	55	115.5	57	2.77	0.71	4.68	1.56	7	14	0	7	7		100	10	5.83	3200	1
133	133	133	26.1	26.1	26.1	14.75	53	53.2	53.1	1	62.5	62.6	62.55	0.85	1	92	48	90	46	91	47	2.69	0.6	4.54	1.41	2	14	250	5	7	150	100	210	0	2900	1
134	134.1	134.05	30.8	30.7	30.75	17.11	57	57.1	57.05	1	67.4	67.3	67.35	0.85	1	98	62	98	60	98	61	2.07	0.46	4.5	1.56	21	14	1500	14	7	360	0	1470	10.5	3400	2
152.6	152.7	152.65	49.5	49.5	49.5	21.24	74	74	74	2	84	84	84	0.88	1	114	74	110	70	112	72	2.51	0.77	3.91	1.04	14	28	1000	8	7	1120	280	140	11.67	3150	1
136	136	136	30	30	30	16.22	55.5	55.4	55.45	1	65.5	65.6	65.55	0.85	1	94	53	96	54	95	53.5	2.33	0.48	4.49	1.67	7	10	1000	10	5	180	252	300	3.62	2400	2
137.5	137.5	137.5	40.1	40	40.05	21.18	69.8	69.9	69.85	1	75.5	75.6	75.55	0.92	2	95	52	94	52	94.5	52	3.08	0.96	5.36	1.64		4	750	24	7		345	1512	11.9	2800	2
150	150.1	150.05	67.6	67.6	67.6	30.02	93.5	93.6	93.55	2	97.6	97.7	97.65	0.96	2	90	60	94	60	92	60	2.18	1.72	3.98	0.96	45	15	2000	56	7	90	180	1050	10.5	3600	2
145.5	145.4	145.45	47.7	47.7	47.7	22.55	75.1	75	75.05	2	81.6	81.7	81.65	0.92	2	103	69	101	70	102	69.5	2.72	0.71	5.36	1.79	7	14	0	3.5	7				7	4300	2
136	136.1	136.05	29.9	29.8	29.85	16.13	55.5	55.6	55.55	1	68	67.9	67.95	0.82	1	100	64	102	62	101	63	2.64	0.42	4.85	1.78	1	25		4	7	0	0	129	1.75	3100	1
140	140	140	34.4	34.5	34.45	17.58	62.3	62.2	62.25	1	69	69.1	69.05	0.9	2	93	71	92	70	92.5	70.5	2.2	1.5	3.78	0.91	4	7	250	7	7	0	80	20	3.5	3900	2
133	133.1	133.05	31.2	31.2	31.2	17.62	64.5	64.4	64.45	1	72.5	72.3	72.4	0.89	1	98	62	96	60	97	61	2.28	0.71	3.76	1.33	8	2	1250	6	2	330	360	210	9.92	2850	1
136.5	136.6	136.55	36.5	36.4	36.45	19.55	67.1	67.2	67.15	1	73	73.1	73.05	0.92	2	98	64	98	62	98	63	2.72	0.95	4.56	1.47	12	21	1000	7	7	750	630	300	10.5		1
139	139	139	40.8	40.9	40.85	21.14	73.6	73.7	73.65	2	79	79.2	79.1	0.93	2	90	64	90	60	90	62	2.82	1.16	4.51	1.16	7	7	0	7	7	30	100	126	1.75	3000	1
126	126.1	126.05	27.5	27.5	27.5	17.31	61.5	61.6	61.55	1	67.3	67.5	67.4	0.91	2	98	60	98	60	98	60	2.77	0.56	4.52	1.43	6	48	3000	14	5	0	0	420	7	2900	1
142.5	142.6	142.55	47.7	47.6	47.65	23.45	80.5	80.8	80.65	2	86.5	86.4	86.45	0.93	2	98	62	98	60	98	61	1.66	0.49	3.24	1.32	12	1	1750	14	7	60		210	10.5	3300	2
136.5	136.6	136.55	36.2	36.2	36.2	19.41	64.8	64.9	64.85	1	75.1	75	75.05	0.86	1	90	54	92	56	91	55	2.62	1.25	4.42	1.14
148	148	148	60.9	60.9	60.9	27.8	85.6	85.5	85.55	2	89.5	89.6	89.55	0.96	2	120	71	120	70	120	70.5	2.54	0.75	4.21	1.21			0
146.3	146.6	146.45	46.6	46.6	46.6	21.73	80.3	80.4	80.35	2	80	80.1	80.05	1	2	105	73	100	70	102.5	71.5	1.66	0.87	3.19	1.06			0							2950	1
132.5	132.6	132.55	23.6	23.6	23.6	13.43	51.1	51	51.05	1	58	58.1	58.05	0.88	1	90	60	92	64	91	62	2.87	0.71	5.12	1.89			0
132	132	132	32.8	32.7	32.75	18.8	64	64.1	64.05	1	71.4	71.5	71.45	0.9	1	110	70	110	68	110	69	2.95	0.9	4.8	1.47			1500							2950	1
136	136	136	37.8	37.8	37.8	20.44	73.9	74	73.95	2	75.5	75.6	75.55	0.98	2	102	60	100	58	101	59	2.36	0.69	4.02	1.22			0
152	152.1	152.05	47.7	47.7	47.7	20.63	72	72.1	72.05	2	79.5	79.4	79.45	0.91	2	110	70	110	65	110	67.5	2.18	0.46	3.96	1.5			0
141.3	141.4	141.35	40.9	40.9	40.9	20.47	69.8	70	69.9	1	76.2	76.1	76.15	0.92	2	90	62	90	62	90	62	1.58	1.38	3.28	0.98			0
143	143.1	143.05	35.4	35.3	35.35	17.27	61.2	61.3	61.25	1	70.4	70.5	70.45	0.87	1	92	60	92	60	92	60	2.33	0.7	4.08	1.42			0
131	131	131	23.4	23.4	23.4	13.64	54	53.8	53.9	1	59	59.1	59.05	0.91	2	94	64	92	60	93	62	1.97	0.73	3.52	1.09			500
144.5	144.6	144.55	49.5	49.5	49.5	23.69	73.6	73.7	73.65	2	80.9	80.8	80.85	0.91	2	100	70	100	72	100	71	3.44	0.92	5.04	1.05			500
149	149	149	44.3	44.3	44.3	19.95	73.3	73.4	73.35	2	80	80.1	80.05	0.92	2	110	70	110	70	110	70	3.26	1.2	5.21	1.27			0
141	141.1	141.05	35.6	35.6	35.6	17.89	65.5	65.4	65.45	1	71.6	71.8	71.7	0.91	2	110	70	108	68	109	69	3.83	0.6	5.23	1.07			0
134.6	134.7	134.65	38.5	38.5	38.5	21.23	74.8	74.9	74.85	2	76.5	76.8	76.65	0.98	2	90	64	90	64	90	64	3.63	1.73	5.5	1.19			500
131	131	131	31.1	31	31.05	18.09	55.2	55.4	55.3	1	67.1	67.8	67.45	0.82	1	96	66	94	64	95	65	2.64	0.45	4.95	2.01			0
129.5	129.4	129.45	20.8	20.8	20.8	12.41	48.5	48.4	48.45	1	58.2	58.3	58.25	0.83	1	94	56	92	54	93	55	1.79	0.73	3.65	1.46			250
128.5	128.6	128.55	25	25	25	15.13	52	52.3	52.15	1	61.9	62	61.95	0.84	1	86	60	86	62	86	61	2.56	0.74	4.51	1.5			250
143	143.1	143.05	43.4	43.3	43.35	21.18	65.8	65.9	65.85	1	80	79.9	79.95	0.82	1	110	64	110	64	110	64	2.93	0.97	4.97	1.61			0
146.5	146.4	146.45	27.5	27.6	27.55	12.85	51.6	51.5	51.55	1	64	64.1	64.05	0.8	1	88	60	94	56	91	58	2.56	0.94	4.88	1.6			750							3100
133	133.1	133.05	32.9	33	32.95	18.61	63	63.1	63.05	1	69.5	69.7	69.6	0.91	2	100	60	100	58	100	59	2.18	1.26	4.27	1.51			0
125	125.1	125.05	21.3	21.3	21.3	13.62	49.3	49.4	49.35	1	57	57.1	57.05	0.87	1	88	58	88	58	88	58	3.11	0.57	4.67	1.29			0
135.5	135.5	135.5	28.2	28.2	28.2	15.36	56.6	56.5	56.55	1	63	63.1	63.05	0.9	1	102	62	102	60	102	61	2.05	0.48	3.66	1.4	5	7	125	7	7					3900	2
135.6	135.7	135.65	34.5	34.5	34.5	18.75	62	62.1	62.05	1	72.4	72.5	72.45	0.86	1	100	70	100	68	100	69	3.11	0.97	5.02	1.36	5	12		14	7	180	120			3450	2
136	136.1	136.05	23.2	23.2	23.2	12.53	50.4	50.5	50.45	1	60	59.9	59.95	0.84	1	92	60	90	56	91	58	2.38	0.5	4.21	1.7	21	7	500	7	7	210	0	0		2500	2
154	154	154	60	60.1	60.05	25.32	87.5	87.5	87.5	2	88.9	89	88.95	0.98	2	102	68	102	66	102	67	2.95	0.5	5.05	1.55	0	1		0	0	861	0	0
139.5	139.5	139.5	29.1	29.1	29.1	14.95	56.6	56.7	56.65	1	63.4	63.5	63.45	0.89	1	107	49	105	50	106	49.5	3.5	0.57	5.23	1.4	4	7		14	7	0	420	0		2900	1
151	151	151	36.7	36.6	36.65	16.07	66	66.1	66.05	1	72.4	72.5	72.45	0.91	2	106	70	110	72	108	71	1.94	0.42	3.56	1.39	7	4	0	7	7	0	420	0		3400	2
136.5	136.6	136.55	28.1	28.1	28.1	15.07	53.5	53.2	53.35	1	64.9	65	64.95	0.82	1	86	60	88	62	87	61	2.56	0.54	4.36	1.39	0	4	750	2	7		128	28
132.5	132.4	132.45	25.6	25.7	25.65	14.62	54	54.2	54.1	1	61	61.1	61.05	0.89	1	101	66	100	64	100.5	65	2.75	0.95	4.61	1.35	6	14	250	14	7	90		90
132	132.1	132.05	33.6	33.7	33.65	19.3	62.3	62.2	62.25	1	71	71.2	71.1	0.88	1	92	58	92	58	92	58	1.86	0.56	4.35	1.2	12		500	7	7	750		40		2800	2
132.5	132.6	132.55	31.6	31.6	31.6	17.99	62.5	62.4	62.45	1	70.5	70.6	70.55	0.89	1	118	56	114	62	116	59	2.2	0.66	4	1.45		7	0	7	7	120	120	100		2800	2
135.5	135.4	135.45	34.6	34.7	34.65	18.89	63.5	63.6	63.55	1	69.2	69.3	69.25	0.92	2	101	66	100	60	100.5	63	2.59	0.76	4.44	1.43	0	10.5	0	2	5	0	0
122	122.1	122.05	22.6	22.6	22.6	15.17	52	52.1	52.05	1	57.5	57.6	57.55	0.9	2	85	60	83	62	84	61	1.61	0.45	3.08	1.05	7	14	0	14	7	240		210		3850	2
140.5	140.6	140.55	31.8	31.9	31.85	16.12	56.5	56.6	56.55	1	68.5	68.3	68.4	0.83	1	98	62	98	64	98	63	1.32	0.53	3.9	1.34	8	7	250	7	7	280	0	140		4000	2
132	132	132	25.6	25.5	25.55	14.66	53	53.2	53.1	1	60.4	60.5	60.45	0.88	1	85	49	85	52	85	50.5	2.07	0.65	3.68	1.4	5	5	500	2	7	180	30	35		3600	2
150.5	150.5	150.5	46.6	46.6	46.6	20.57	74.5	74.6	74.55	2	77.8	78	77.9	0.96	2	110	67	110	68	110	67.5	3.52	0.83	5.6	1.71	30	49	250	28	7	15	80	210		3200	2
130	130	130	25.9	25.9	25.9	15.33	52.9	53	52.95	1	61	61.1	61.05	0.87	1	100	65	100	65	100	65	2.64	1.03	4.51	1.33	3	14		7	7	90	60	210		2450	1
134.5	134.5	134.5	28.2	28.1	28.15	15.56	57.2	57.1	57.15	1	63.5	63.6	63.55	0.9	1	109	61	108	60	108.5	60.5	3.11	1.04	5.56	1.91	4	45	0	14	7	80	90	210		4200	2
149	149	149	52.6	52.7	52.65	23.72	77	77.1	77.05	2	85	85.1	85.05	0.91	2	100	70	102	70	101	70	2.72	1.19	4.97	1.42	10	35	500	28	7	120	90	140		3500	2
151.5	151.5	151.5	57.3	57.3	57.3	24.96	83.5	83.6	83.55	2	87.7	87.8	87.75	0.95	2	113	64	112	62	112.5	63	3.37	1.51	5.17	1.17		21	0	1	7	0	210	70		3350	1
140	140	140	32.1	32.1	32.1	16.38	60	60	60	1	67	67	67	0.9	1	89	55	88	56	88.5	55.5	2.77	0.63	4.8	1.68	7	21		7	7	122	833	315
138.5	138.5	138.5	29.2	29.2	29.2	15.22	59.3	59.2	59.25	1	64.5	64.4	64.45	0.92	2	96	60	94	58	95	59	2.31	0.44	4.2	1.73	4	7		7	7	180	420	210		3150	2
143	143	143	47.1	47.1	47.1	23.03	77.1	77.2	77.15	2	80.7	80.8	80.75	0.96	2	99	67	98	66	98.5	66.5	2.41	0.85	3.89	0.99	6	14	0	3	7	120	700	210		3550	2
134	134.1	134.05	25.3	25.3	25.3	14.08	53.7	53.6	53.65	1	61.9	61.7	61.8	0.87	1	90	50	90	50	90	50	1.68	0.48	3.87	1.92	7	7	0		7	105	30	420		3000	2
142	142	142	32.7	32.7	32.7	16.22	61.3	61.4	61.35	1	68	68.1	68.05	0.9	2	101	72	104	66	102.5	69	3.6	1.71	5.66	1.41	1	7	2000	14	7	120	120	630		1400	1
143	143	143	44.2	44.3	44.25	21.64	71	71.1	71.05	2	78.9	79	78.95	0.9	1	94	59	92	58	93	58.5	2.93	0.76	4.76	1.44	21		0	21	7	300	300	420		2750	1
142.4	142.5	142.45	35.6	35.6	35.6	17.54	64	63.9	63.95	1	73	73.1	73.05	0.88	1	108	74	102	72	105	73	2.62	1.06	4.71	1.16	3	0	0	14	5	120	30	4130		4000	2
140.8	140.9	140.85	35.4	35.4	35.4	17.84	63	63	63	1	73	73	73	0.86	2	86	48	90	50	88	49	2.49	0.65	4.25	1.25	7	7	500	7	7	0	80	50	79.33	3600	2
139.4	139.5	139.45	35.7	35.6	35.65	18.33	61	61	61	1	74	74	74	0.82	2	100	60	100	60	100	60	3	1.15	4.93	1.39	4	5	250	7	7	60	90	210	79.33	3800	1
139.3	139.2	139.25	27.4	27.4	27.4	14.13	55	55	55	1	65	65	65	0.85	2	90	62	94	60	92	61	3	1.26	5.19	1.57	6	5	250	6	7	60	240	679	68.72	3800	1
138.1	138.2	138.15	28.6	28.6	28.6	14.99	60	60	60	1	64	64	64	0.94	2	100	70	102	71	101	70.5	2.23	1.13	4.25	1.49	35	21	0	14	7	900	1104	210	66.5	3300	1
147.1	147.1	147.1	49.8	49.8	49.8	23.01	75	75	75	2	86	86	86	0.87	2	100	60	100	70	100	65	2.07	1.25	3.86	1.02	21	21	0	3	7	40	150	490	66.5	3550	2
144.4	144.5	144.45	39.4	39.4	39.4	18.88	67	67	67	2	79.5	79.5	79.5	0.84	2	113	72	108	74	110.5	73	1.92	0.83	3.76	1.35	12	21	2000	8	7	252	177	553	65.33		1
143.4	143.5	143.45	29.2	29.3	29.25	14.21	66	66	66	2	71	71	71	0.93	2	110	60	110	60	110	60	2.28	0.72	4.04	1.45	14	21	0	7	7	225	180	420	56	4100	2
131.8	131.9	131.85	28.2	28.2	28.2	16.22	60	60	60	1	67	67	67	0.9	2	98	62	96	62	97	62	3.37	1.29	4.97	1.06	7	7		7	7	90	90	490	79.33	3400	2
134.3	134.4	134.35	24.2	24.2	24.2	13.41	55	55	55	1	62	62	62	0.89	2	98	58	92	52	95	55	2.2	1.07	4.08	1.56	3	14	500	7	7	900	900	60	63	2650	2
144.2	144.1	144.15	27.7	27.7	27.7	13.33	53.3	53.3	53.3	1	65	65	65	0.82	2	86	56	84	54	85	55	1.61	0.73	3.27	1.31	5	14		7	7	180	360	945	63	3200	2
151	151.1	151.05	34.1	34	34.05	14.92	59.5	59.5	59.5	1	74.5	74.5	74.5	0.8	1	110	66	108	64	109	65	3	0.57	5.07	1.76	7	7	2000	2	7	630	140	210	63	4200	2
130.1	130.2	130.15	23.3	23.4	23.35	13.78	55	55	55	1	62	62	62	0.89	2	100	59	98	55	99	57	2.18	0.64	4.45	1.86		30	125	20	7	12	30	36	66.5	1500	1
134.1	134.1	134.1	32	32	32	17.79	61	61	61	1	70.5	70.5	70.5	0.87	2	85	55	85	55	85	55	1.86	0.74	3.38	1	14	21	0	7	7		100	25	57.75	3400	2
143.3	143.4	143.35	39.8	39.8	39.8	19.37	76	76	76	2	78	78	78	0.97	2	84	62	86	62	85	62	3.08	0.6	5.1	1.51	21	14	500	42	7	270	30	1400	56	3500	2
134.6	134.7	134.65	40.6	40.5	40.55	22.37	71	71	71	2	74	74	74	0.96	2	92	64	90	60	91	62	1.81	1.36	3.78	0.88	3	7		7	7	0	0	490	59.5	2950	2
138.6	138.7	138.65	32.1	32.1	32.1	16.7	60	60	60	1	73	73	73	0.82	2	100	58	100	62	100	60	2.64	0.79	4.52	1.61	10	7	500	7	6	0	950	65	63	3500	2
143.8	143.9	143.85	28	28	28	13.53	61	61	61	1	70	70	70	0.87	2	88	56	90	60	89	58	2.05	0.63	4.44	1.47	18	14	250	4	7	90	150	280	63	3600	1
148.6	148.8	148.7	45.2	45.2	45.2	20.44	73	73	73	2	81	81	81	0.9	2	109	75	110	75	109.5	75	3.44	0.99	5.07	1.35	7	7	0	7	7	90	0	210	45.5		1
129.3	129.2	129.25	26.7	26.8	26.75	16.01	58.5	58.5	58.5	1	67	67	67	0.87	2	86	54	82	50	84	52	2.82	0.91	5.11	1.43	1	1	1250	8	7	0	80	0	63	3500	1
134.5	134.4	134.45	27.6	27.6	27.6	15.27	60	60	60	1	68	68	68	0.88	2	90	60	90	60	90	60	2.38	2.01	4.93	1.72		7	750	49	7	120	573	140	63	2700
141.6	141.7	141.65	30.5	30.5	30.5	15.2	56	56	56	1	70	70	70	0.8	1	90	60	96	63	93	61.5	2.33	0.73	3.97	1.3	21	21	250	14	7	1470	270	300	42	3800	2
143.3	143.4	143.35	51.3	51.3	51.3	24.96	80	80	80	2	85	85	85	0.94	2	90	60	90	60	90	60	2.25	1.18	4.17	1.17	7	18	500	2	7	780	1560	280	66.38	3250	2
127	127.1	127.05	21.7	21.7	21.7	13.44	50	50	50	1	59.5	59.5	59.5	0.84	2	84	50	84	50	84	50	2.67	0.51	4.26	1.32		7	250	6	7			75	42	3100	2
146.9	146.8	146.85	34.2	34.2	34.2	15.86	61.5	61.5	61.5	1	74	74	74	0.83	2	102	66	100	68	101	67	2.75	0.73	4.98	1.43	6	14	0	7	7	210	70	420	43.75	3300	1
147.2	147.3	147.25	39.3	39.3	39.3	18.13	63	63	63	1	78	78	78	0.81	2	96	62	96	62	96	62	2.51	0.76	3.85	0.98	1	7	500	7	7	90	210	150	77	2750	1
142.2	142.2	142.2	34.3	34.3	34.3	16.96	64	64	64	1	70	70	70	0.91	2	86	50	88	52	87	51	3.24	1.3	5.85	1.48	7	9	500	16	7	20	10	40	56	3500	1
136	136.1	136.05	22.3	22.3	22.3	12.05	49	49	49	1	59	59	59	0.83	2	98	60	98	60	98	60	3.57	1.01	5.49	1.29	12	2	0	20	7	540	360	360	49		2
142.5	142.4	142.45	28.3	28.3	28.3	13.95	56	56	56	1	65	65	65	0.86	2	84	60	84	60	84	60	3.65	0.81	5.68	1.91	15	14	1750	4	7	240	840	480	56	3900	1
135.9	135.8	135.85	24.9	24.9	24.9	13.49	53	53	53	1	61	61	61	0.87	2	93	53	90	55	91.5	54	2.41	0.67	4.04	0.98	12	14	1000	14	7	40	60	60	35	3250	2
140.3	140.4	140.35	28.3	28.3	28.3	14.37	57.5	57.5	57.5	1	69	69	69	0.83	2	100	60	100	64	100	62	2.41	0.76	5.46	2.38	14	7	250	7	7	100	100	300	49	3100	2
128.8	128.9	128.85	22.7	22.7	22.7	13.67	56	56	56	1	65	65	65	0.86	2	88	60	88	60	88	60	3.06	0.58	5.46	2.07	5	7	1250	7	7	0	120	840	56	2000	2
140.6	140.7	140.65	37	37	37	18.7	69	69	69	2	74.5	74.5	74.5	0.93	2	88	48	88	50	88	49	2.28	1.19	4.08	1.23	28	2	250	21	0	150	0	90	37.33	3600	1
136.7	136.6	136.65	24.7	24.7	24.7	13.23	52	52	52	1	62	62	62	0.84	2	110	80	110	80	110	80	2.05	0.46	3.77	1.53	7	14	0	7	7	77	910	420	56	2800	2
135.8	135.7	135.75	22.1	22.1	22.1	11.99	54	54	54	1	61	61	61	0.89	2	90	62	94	62	92	62	2.41	0.94	4.37	1.33	4		0	7	7	0	70	105	32.67	2800	1
125	125.1	125.05	19.1	19.2	19.15	12.25	52	52	52	1	58	58	58	0.9	2	88	56	90	56	89	56	2.18	0.66	3.79	1.23	6	7	0	1	7	120	150	100	35	3850	2
136.6	136.7	136.65	26	26	26	13.92	55	55	55	1	65	65	65	0.85	2	96	56	98	56	97	56	1.79	0.64	4.34	1.97	7	14	125	7	7	300	900	1260	35	3000	1
131.5	131.4	131.45	28.1	28.1	28.1	16.26	60	60	60	1	70	70	70	0.86	2	94	60	94	60	94	60	2.69	0.49	4.28	1.45	10	4	250	6	7	120	0	120	47.83	3400	1
133	133.1	133.05	25.4	25.4	25.4	14.35	52	52	52	1	64	64	64	0.81	2	103	57	104	57	103.5	57	2.12	0.6	4.04	1.59	14	14	0	7	7	210	120	24	46.43	3150	1
155.5	155.4	155.45	40.2	40.2	40.2	16.64	60	60	60	1	75	75	75	0.8	1	104	64	100	60	102	62	3.16	0.63	4.77	1.42	6	14	0	7	7	300	240	420	35	4350	2
136.5	136.4	136.45	28	28.1	28.05	15.07	53	53	53	1	67	67	67	0.79	1	90	58	90	58	90	58	1.74	0.82	3.37	1.33	7	12	1000	7	7	90	328	840	42	2650	1
143.9	143.8	143.85	36	36.1	36.05	17.42	62	62	62	1	73	73	73	0.85	2	86	54	80	50	83	52	3	0.64	4.44	1.31	1	7	1000	7	7	0	150	210	35	3800	1
138.4	138.2	138.3	30.5	30.5	30.5	15.95	60.5	60.4	60.45	1	70	70	70	0.86	2	103	65	96	67	99.5	66	2.31	0.67	3.87	1.07	7	14	500	14	7	120	90	630	35	3600	1
140.8	140.9	140.85	31.7	31.8	31.75	16	60	60	60	1	71	71	71	0.85	2	102	74	100	70	101	72	1.86	0.71	4.26	1.77	7	14	1000	14	7	360	60	630	14	2750	2
142	142	142	49.2	49.2	49.2	24.4	84.5	84.5	84.5	2	87	87	87	0.97	2	108	69	116	70	112	69.5	3.94	1.23	5.75	1.06	2	14	1000	7	7	75	60	140	38.5	2850	2
133.1	133.4	133.25	22.8	22.9	22.85	12.87	52	52	52	1	63.5	63	63.25	0.82	2	86	65	90	66	88	65.5	2.95	0.64	4.58	1.24	8	7	250	7	7	180	60	420	63	2600
136.8	136.8	136.8	32.2	32.2	32.2	17.21	62	62	62	1	74	74	74	0.84	2	102	62	102	62	102	62	2.36	0.67	4.33	1.17	8	12	250	14	7	120	120	210	21	2550	1
149.6	149.5	149.55	43.8	43.9	43.85	19.61	73	73	73	2	80	80	80	0.91	2	80	50	82	52	81	51	2.36	1.23	4.1	0.98	69.3	28	0	4	6	425	170	420	65.92	3500	2
138.5	138.4	138.45	28.6	28.6	28.6	14.92	56	56	56	1	67	67	67	0.84	2	92	64	90	60	91	62	1.45	1.31	3.16	1.1	4	14	0	7	7	210	60	210	10.5	3100	2
142	142.1	142.05	36.1	36.1	36.1	17.89	61	61	61	1	73.5	73.5	73.5	0.83	2	106	50	104	52	105	51	2.41	1.25	3.96	0.8	15	8	0	14	7	90	200	360	22.17	3550	1
141	141.1	141.05	35.2	35.2	35.2	17.69	69.5	69.5	69.5	2	74.5	74.5	74.5	0.93	2	83	55	85	55	84	55	2.59	0.74	4.21	1.25	3	42	500	12	7	440	60	280	49	3350	1
148.8	148.9	148.85	30.9	30.9	30.9	13.95	58	58	58	1	70.5	70	70.25	0.83	2	100	52	102	54	101	53	1.17	0.61	3.01	1.29	5	14	250	10	7	350	350	210	22.17	3100
136.5	136.5	136.5	24.5	24.5	24.5	13.15	52.5	52.5	52.5	1	65.5	65.5	65.5	0.8	2	95	67	92	65	93.5	66	3.03	0.6	5.13	1.78	10	18	125	2	7	180	480	1680	19.83	2950	2
130.7	130.7	130.7	28.4	28.4	28.4	16.63	65.5	65.5	65.5	2	71	71	71	0.92	2	100	62	100	60	100	61	4.25	1.07	6.06	1.4	14	14	500	5	7		90	630	24.5	2800	1
124.3	124.4	124.35	22.7	22.7	22.7	14.68	53	53	53	1	62	62	62	0.85	2	88	58	88	58	88	58	2.72	0.48	5.13	1.92	14	2		7	7	0	20	2	0.12	2950	2
136.1	136.1	136.1	25.7	25.8	25.75	13.9	53	53	53	1	64.5	64.5	64.5	0.82	2	93	54	92	55	92.5	54.5	2.62	0.84	4.41	1.34	1	14	250	14	7	120	175	280	14	3300	1
124.1	124.1	124.1	21.9	21.9	21.9	14.22	51.3	51.3	51.3	1	58	58	58	0.88	2	90	60	90	58	90	59	2.62	0.91	4.62	1.62	7	21	0	14	7	315	420		17.5		2
135.9	135.9	135.9	27.6	27.6	27.6	14.94	56	56	56	1	67	67	67	0.84	2	90	62	90	62	90	62	2.05	1.03	4.24	1.53	7	21		5	7	210	210	280	28	3150	1
134.1	134.1	134.1	23.7	23.7	23.7	13.18	49	49	49	1	61	61	61	0.8	2	106	70	104	68	105	69	2.46	0.64	4.96	1.82	14	14	250	14	7	360	140	420	29.17	3400	2
146.1	146.3	146.2	30.1	30	30.05	14.06	56	56	56	1	67	67	67	0.84	2	98	50	96	52	97	51	2.95	0.54	5.39	1.82	14	7	1750	24	7	300	420	630	8.75	3350	2
134.3	134.4	134.35	27.2	27.2	27.2	15.07	59	59	59	1	68	68	68	0.87	2	90	56	88	54	89	55	1.84	0.53	3.47	1.41	2.5	5	0	2	7	128	120	21	19.25	3000	1
140.6	140.6	140.6	28.5	28.5	28.5	14.42	53	53	53	1	68	68	68	0.78	1	93	50	90	58	91.5	54	3.24	1.1	5.37	1.7		0	0	14	7	420	700	700	7.35	3100	2
136.9	136.9	136.9	39.5	39.4	39.45	21.05	74.5	74.5	74.5	2	79	79	79	0.94	2	110	64	110	64	110	64	2.51	1.07	4.97	1.22	7	14	0	2	0	80	240	2170	25.67	3400	1
134.5	134.4	134.45	25.6	25.5	25.55	14.13	56	56	56	1	63.2	63.2	63.2	0.89	2	91	57	90	54	90.5	55.5	2.62	0.53	4.31	1.39	2	7	0		7			0	3.5		2
128.4	128.3	128.35	26	26	26	15.78	57	57	57	1	65	65	65	0.88	2	90	60	90	60	90	60	2.72	1.22	4.61	1.25	5	7	0	3	7				7	3550	2
135.1	135.2	135.15	24.8	24.8	24.8	13.58	56	56	56	1	63	63	63	0.89	2	105	54	100	56	102.5	55	3.08	0.54	5.66	2.37	3	14	0	14	7	20	90	105	7.58	3400	2
132.3	132.4	132.35	26.9	26.9	26.9	15.36	56.5	56.5	56.5	1	67	67	67	0.84	2	80	52	80	52	80	52	1.94	0.64	3.95	1.59	1	14	250	7	7	585	620	840	63		2
134.1	134.2	134.15	38.2	38.2	38.2	21.23	70	70	70	2	77	77	77	0.91	2	90	60	90	60	90	60	1.79	0.65	3.74	1.26	3	7	250	1	7	0	0	420	7.23	2900	1
137	137.1	137.05	38.1	38.1	38.1	20.28	74	74	74	2	79	79	79	0.94	2	100	60	96	55	98	57.5	3.08	0.97	4.66	0.96	14	14	250	7	7	450	180	100	3.5	4400	2
130.4	130.5	130.45	26.1	26.2	26.15	15.37	55	55	55	1	68	68	68	0.81	2	94	58	94	58	94	58	2.95	1.24	4.73	1.07	7	1		7	7	30	30	315	7	3300	1
141.3	141.3	141.3	30.4	30.3	30.35	15.2	56	56	56	1	69	69	69	0.81	2	96	54	94	52	95	53	2.56	0.52	4.17	1.34	4	2.5	0	28	7	300		140	10.5	3650	2
137.1	137.1	137.1	38.3	38.4	38.35	20.4	75	75.1	75.05	2	79.5	79.5	79.5	0.94	2	88	59	86	58	87	58.5	3.68	0.89	5.37	1.32	21	42	0	12	7	30	30	210	13.77	2950	2
150.5	150.6	150.55	34.2	34.3	34.25	15.11	62	62	62	1	76	76	76	0.82	2	90	60	90	55	90	57.5	3	0.9	4.63	1.39	10	14	250	10	7	260	80	240	7	3050	2
139.5	139.3	139.4	32.8	32.8	32.8	16.88	61	61	61	1	72.5	72.5	72.5	0.84	2	100	60	90	60	95	60	1.94	0.53	4.21	1.95	1	49	125	14	7		60	35	9.33	2100	2
136.6	136.7	136.65	26.6	26.6	26.6	14.24	56	56	56	1	67	66.8	66.9	0.84	2	88	54	86	52	87	53	2.02	0.83	4.34	1.91	2	14	0	7	7	60	0	30	0	2650	1
138.9	138.9	138.9	33.4	33.5	33.45	17.34	64	64	64	1	76	76	76	0.84	2	105	44	100	46	102.5	45	2.07	0.5	3.95	1.66	10	14	500	5	7	190	3000	490	22.17	3000	2
144.4	144.5	144.45	32.9	33	32.95	15.79	59	59	59	1	69.5	69.5	69.5	0.85	2	100	70	100	70	100	70	1.61	0.61	3.9	1.71	14	7	1500	3	7	60	0	630	1.17	3500	2
133.7	133.6	133.65	27.7	27.7	27.7	15.51	58	58	58	1	68	68	68	0.85	2	80	52	80	50	80	51	2.9	1.54	5.23	1.4	5	14	2250		7	60	240	30	3.5	3550	1
142.2	142.2	142.2	31.8	31.8	31.8	15.73	62	62	62	1	71.5	71.5	71.5	0.87	2	92	60	90	58	91	59	2.28	1.33	4.28	1.31	8	7	250	6	7		245	105	17.5	4500	1
134.6	134.7	134.65	26.2	26.2	26.2	14.45	57	57	57	1	63	63	63	0.9	2	90	60	90	54	90	57	2.72	1.1	4.57	1.41	7	14	250	4	7	180	120	60	0.58	3600	2
131.5	131.5	131.5	26.1	26.1	26.1	15.09	54	54	54	1	64.5	64.5	64.5	0.84	2	109	75	108	74	108.5	74.5	3.08	0.64	5	1.54	15	15	0	2	7	200	20	10	4.67	3150	1
134	134.1	134.05	25	25	25	13.91	56.5	56.5	56.5	1	65	65	65	0.87	2	80	52	82	52	81	52	2.9	0.78	4.73	1.46	9	49	0	4	7	0	0	100	2.33	3100	1
137.5	137.6	137.55	32.6	32.6	32.6	17.23	61	61	61	1	71	71	71	0.86	2	90	60	92	60	91	60	1.68	0.51	3.7	1.53	4	7	250	7	7	90	60	30	3.5		2
135	135.1	135.05	23.9	24.2	24.05	13.19	52	52	52	1	63	63	63	0.83	2	120	78	124	76	122	77	2.49	0.78	4.4	1.61	3	7	1000	14	6				10.5	3600	1
143	143	143	34	34	34	16.63	70	70	70	2	74	74	74	0.95	2	98	62	98	60	98	61	2.87	0.55	4.63	1.38	14	14		14	7	360	270	210	1.17	3250	1
135.6	135.5	135.55	27	27	27	14.69	56	56	56	1	58	58	58	0.97	2	86	54	88	56	87	55	2.49	1.06	4.82	1.81	10	14		4	7	875	300	3780	3.5	1800	1
144	144.1	144.05	30.5	30.4	30.45	14.67	60	60	60	1	68.5	68.5	68.5	0.88	2	96	54	94	52	95	53	3.5	0.57	5.2	1.52	7	10	3000	14	7	60	120	120	14	3150	1
129.1	129.1	129.1	21.4	21.4	21.4	12.84	53	53	53	1	61	61	61	0.87	2	110	80	110	80	110	80	3.91	0.72	5.37	1.17	14	14	0	1	7	195	245	630	1.17	2700	1
131.7	131.6	131.65	26.5	26.5	26.5	15.29	58	58	58	1	68	68	68	0.85	2	80	60	78	56	79	58	2.69	0.64	4.14	1.14	5	2	125	2	7	441	420	126	7	2900	2
145.5	145.6	145.55	44.4	44.4	44.4	20.96	79.5	79.5	79.5	2	81.5	81.5	81.5	0.98	2	109	64	108	62	108.5	63	2.33	1.82	4.01	0.88	1.5	14	0	5	7	80	0	100	7	4050	2
150.6	150.7	150.65	41.2	41.2	41.2	18.15	69	69	69	2	79.5	79.5	79.5	0.87	2	86	44	86	46	86	45	1.84	0.61	3.61	1.51	7	7	500	2	7	325	120	120	7	4100	2
139.8	139.8	139.8	29.7	29.6	29.65	15.17	58	58	58	1	65	65	65	0.89	2	94	66	96	66	95	66	2.51	0.55	4.57	1.7	4	21	500	14	7	630	210	105	21	3300	2
131.8	131.9	131.85	23.2	23.2	23.2	13.35	51	51	51	1	62	62	62	0.82	2	102	64	102	64	102	64	2.77	1.24	4.7	1.45	14	14	0	12	7	240	40	0	2.33	3400	1
147.3	147.4	147.35	37.9	38	37.95	17.48	63	63	63	1	75	75	75	0.84	2	100	70	102	68	101	69	2.25	0.57	4.03	1.46	10	14		7	7	540	150	180	17.5	3650	1
142.8	142.9	142.85	27.5	27.5	27.5	13.48	54	54	54	1	66	66	66	0.82	2	100	70	100	70	100	70	2.41	0.82	4.44	1.38	14	14		14	7	15	30	10	0	2800	1
134.4	134.4	134.4	23.7	23.7	23.7	13.12	55	55	55	1	63	63	63	0.87	2	90	60	92	60	91	60	2.15	0.5	4.15	1.75	35	8	0	49	7	480	450	140	10.5
136.5	136.5	136.5	27.7	27.7	27.7	14.87	59.5	59.5	59.5	1	68.4	68.4	68.4	0.87	2	98	69	96	65	97	67	3.83	0.77	6.32	2.14	7	7	0	14	7	120	40	280	10.5	3000	2
142.1	142.1	142.1	27	27	27	13.37	55	55	55	1	65	65	65	0.85	2	107	74	106	72	106.5	73	2.9	0.57	4.95	1.74	5	35	0	35	7		490	770	15.17	3050	2
136	136	136	29.3	29.3	29.3	15.84	59	58.9	58.95	1	67.5	67.4	67.45	0.87	2	100	66	100	70	100	68	1.55	0.48	3.86	1.55	7	14	0	5	7	180	30	60	0	3250	2
142.8	142.8	142.8	35	35	35	17.16	65	65	65	1	73	73	73	0.89	2	87	55	86	54	86.5	54.5	3.39	1.29	5.16	1.13			500
143	143.1	143.05	42.1	42.1	42.1	20.57	71.4	71.4	71.4	2	83.1	83.1	83.1	0.86	2	100	58	100	56	100	57	2.93	0.89	4.93	1.47			0
134	134.1	134.05	26.8	26.8	26.8	14.91	55	55	55	1	63	63	63	0.87	2	100	70	100	70	100	70	2.07	0.54	3.99	1.43			0
135.4	135.4	135.4	30.2	30.2	30.2	16.47	59	59	59	1	69.5	69.5	69.5	0.85	2	100	67	100	65	100	66	2.46	1.07	4.54	1.59			250
137.5	137.4	137.45	25.1	25	25.05	13.26	49	49	49	1	62	62	62	0.79	1	98	58	98	56	98	57	2.51	0.78	4.05	1.07			0
133.7	133.6	133.65	22.7	22.7	22.7	12.71	52	52	52	1	61.5	61.5	61.5	0.85	2	88	46	86	44	87	45	3.03	0.84	4.88	1.64			0
141	141.1	141.05	26.6	26.6	26.6	13.37	51	51.2	51.1	1	63	63	63	0.81	2	92	60	90	60	91	60	1.79	0.77	3.82	1.57			250
143	143.1	143.05	33.7	33.6	33.65	16.44	61	61	61	1	71	71	71	0.86	2	88	54	90	56	89	55	2.82	0.58	5.02	1.89			0
135.1	135.2	135.15	25.2	25	25.1	13.74	53	53	53	1	62	62	62	0.85	2	90	56	90	54	90	55	2.46	0.96	4.91	1.85			0
146.7	146.7	146.7	46.8	46.9	46.85	21.77	75	75	75	2	83.5	83.5	83.5	0.9	2	92	70	90	66	91	68	2.67	1.17	4.22	0.89			500
143.3	143.4	143.35	29.2	29.2	29.2	14.21	54	54	54	1	66	66	66	0.82	2	92	60	90	60	91	60	2.54	0.92	4.37	1.25			0
139.6	139.5	139.55	31.8	31.8	31.8	16.33	64.5	64.6	64.55	1	74	74	74	0.87	2	104	66	102	65	103	65.5	1.32	0.32	3.37	1.94	6	7	0	7	7	0	0			3000	2
141.3	141.4	141.35	29	29	29	14.51	59	59	59	1	69	69	69	0.86	2	105	75	100	70	102.5	72.5	2.02	0.88	3.9	1.46	2	14	0	7	7	120	0	10		3500	2
135.1	135.1	135.1	26.1	26.2	26.15	14.33	58	58	58	1	67	67	67	0.87	2	88	54	88	54	88	54	2.15	0.59	4.19	1.36	4	7	0	7	7	90				3100	2
147.4	147.4	147.4	30.7	30.7	30.7	14.13	55	55	55	1	72	72	72	0.76	1	94	60	94	60	94	60	1.22	0.69	3.32	1.39	15	14	125	14	7	30	70			3300	1
130.8	130.7	130.75	32.1	32.2	32.15	18.81	66.1	66.1	66.1	2	73.5	73.5	73.5	0.9	2	88	49	86	48	87	48.5	2.33	1.1	4.3	0.99	3	15		7	7	200	420			3800	2
125.5	125.4	125.45	22.4	22.4	22.4	14.23	54	54	54	1	60	60	60	0.9	2	85	65	82	62	83.5	63.5	2.31	0.48	4.02	1.21	10	7	0	5	7	60		70
138.3	138.4	138.35	25	25	25	13.06	52	52	52	1	63	63	63	0.83	2	96	58	94	60	95	59	1.58	0.76	3.37	1.41	14	7	0	7	7	100	90	245		2900	1
134.5	134.4	134.45	33	33	33	18.26	65	65	65	1	70	70	70	0.93	2	104	66	109	67	106.5	66.5	2.87	0.81	4.28	1.05	7	9	750	1	7	130	61	70		3250	2
141.8	141.9	141.85	29.3	29.3	29.3	14.56	60	60	60	1	70	70	70	0.86	2	92	60	94	62	93	61	2.69	0.56	4.56	1.45	3	14	0	21	7	60	120	280		4250	2
149.2	149.2	149.2	36	36	36	16.17	61	61	61	1	70.5	70.5	70.5	0.87	2	90	60	88	60	89	60	1.61	0.93	3.3	1.1	10	0	0	10.2	5	60	45	280		3500	1
143.5	143.4	143.45	29.1	29.1	29.1	14.14	55	55	55	1	64.5	64.5	64.5	0.85	2	80	54	80	52	80	53	2.43	0.58	4.5	1.49		0	0	14	7	195		140		3050	1
136.1	136.2	136.15	21.5	21.5	21.5	11.6	52	52	52	1	60	60	60	0.87	2	88	58	88	58	88	58	2.67	0.82	4.52	1.52	14	42	0	14	7	70	60	35		3350	2
131.6	131.6	131.6	34.5	34.5	34.5	19.92	70.5	70.5	70.5	2	76	76	76	0.93	2	77	51	76	50	76.5	50.5	3.21	0.61	5.05	1.48	2	42		4.5	5	160	320	2030		3350	2
130	130.1	130.05	31.9	31.9	31.9	18.86	65.5	65.5	65.5	2	72	72	72	0.91	2	85	65	88	66	86.5	65.5	3.76	0.66	5.96	1.95	4	7	250	7	7	210	70	70	0	3050	2
133.5	133.5	133.5	34.2	34.2	34.2	19.19	66	66	66	2	75	75	75	0.88	2	95	56	92	54	93.5	55	2.25	0.77	4.31	1.12	5	14	750	14	7				14	3050	2
136.8	136.7	136.75	40.3	40.3	40.3	21.55	71	71	71	2	78	78	78	0.91	2	84	52	84	52	84	52	2.05	0.78	3.87	1.43	10	0	0	21	4	120	420	210	38.5	3250	2
134.5	134.5	134.5	25.3	25.3	25.3	13.99	52	52	52	1	64	64	64	0.81	2	100	60	100	60	100	60	2.33	0.8	4.78	1.99	4	14	1250	14	7	270	180	525	49	3500	1
144	144.1	144.05	30	30	30	14.46	55.1	55	55.05	1	67.7	67.8	67.75	0.81	1	98	62	98	64	98	63	2.23	0.43	3.8	1.41	4	8	750	28	7		0	105	70
146.5	146.6	146.55	39.7	39.8	39.75	18.51	63	63	63	1	75	75	75	0.84	1	100	60	100	64	100	62	2.18	2.02	4.23	0.8	2	3		6	5	910	300	910	66.5
142	142.1	142.05	34.3	34.4	34.35	17.02	59.5	59.7	59.6	1	70.4	70.5	70.45	0.85	1	106	60	100	64	103	62	2.23	0.62	4.43	1.61	3	7	0	5	7	0	360	420	63	2950	2
135	135	135	27.8	27.8	27.8	15.25	54.6	54.7	54.65	1	68	68.2	68.1	0.8	1	88	56	88	58	88	57	1.58	0.37	3.76	1.67	3	7	500	7	7	450	120	60	86.33	2800	2
139	139	139	31.3	31.2	31.25	16.17	55.5	55.6	55.55	1	68.5	68.6	68.55	0.81	1	80	50	82	52	81	51	3.03	0.82	5.39	2	14	35	250	14	7	420	240	210	63	3300	1
140	140	140	32.1	32	32.05	16.35	57.3	57.4	57.35	1	65.5	65.6	65.55	0.87	1	95	68	94	66	94.5	67	3	0.54	4.67	1.36	7	14	1250	7	7	420	420	0	63	3500	1
147	147.1	147.05	44.1	44.1	44.1	20.39	69.8	69.9	69.85	1	77.5	77.4	77.45	0.9	2	100	60	102	62	101	61	1.86	0.74	3.32	0.96	2	35	500	35	7	195	540	350	70	3550	1
147.5	147.6	147.55	60.2	60.2	60.2	27.65	81.7	81.8	81.75	2	90.7	90.8	90.75	0.9	2	118	70	116	72	117	71	3.26	1.07	5.3	1.37	30	6	500	49	7	30	240	35	49	3400	1
133	133	133	23.3	23.3	23.3	13.17	52.8	52.8	52.8	1	57.1	57.2	57.15	0.92	2	89	53	88	52	88.5	52.5	2.67	0.93	4.15	1.15	7	7	250	7	7	210	210	20	56	2950	1
144	144	144	34	34.1	34.05	16.42	65.7	66	65.85	1	68	68.1	68.05	0.97	2	108	62	108	62	108	62	3.32	1	5.16	1.29	5		0	7	7	100	105	70	56	3150	2
141.5	141.5	141.5	36.9	37	36.95	18.45	63.6	63.5	63.55	1	74	74.1	74.05	0.86	1	98	67	96	66	97	66.5	2.18	0.54	4.04	1.59	12	49	1000	49	7	150	150	70	66.5		1
151	151	151	52.9	52.9	52.9	23.2	79.2	79	79.1	2	84	84.1	84.05	0.94	2	119	60	117	64	118	62	3.24	1.27	5.12	1.25	6	14	250	7	7	120	180	840	56	3500	2
131.5	131.6	131.55	31.1	31	31.05	17.94	61.6	61.6	61.6	1	69.5	69.6	69.55	0.89	1	100	60	100	60	100	60	2.85	0.45	4.56	1.5	28	35	250	14	7	210	210	434	35.47	3000
150.5	150.6	150.55	30.7	30.8	30.75	13.57	59.5	59.6	59.55	1	68	68	68	0.88	1	90	62	96	68	93	65	2.07	1.02	4.5	1.77	6	15	625	20	7	120	90	630	56
152	152	152	36.2	36.2	36.2	15.67	59.1	59	59.05	1	71	71.1	71.05	0.83	1	94	60	96	60	95	60	2.77	0.95	4.73	1.51	7	21	500	14	7	0	120	280	45.5	3750	2
151	151.1	151.05	34	34	34	14.9	57	57.1	57.05	1	67.8	68	67.9	0.84	1	100	60	90	60	95	60	2.75	0.64	4.69	1.55	5	7	0	7	7	120	0	30	42	3300	1
134.5	134.6	134.55	24.7	24.6	24.65	13.62	51.9	52	51.95	1	59.6	59.9	59.75	0.87	1	98	58	98	58	98	58	3.55	1.35	5.67	1.39	5	7	750	14	7	20	90	150	49	2150	2
140.3	140.4	140.35	25.2	25.3	25.25	12.82	51.8	51.7	51.75	1	60.5	60.3	60.4	0.86	1	100	70	100	72	100	71	1.3	1.12	3.11	1.32	8	7	250	7	7	180	135	210	49	3000	1
140	140	140	30.1	30	30.05	15.33	55	55.1	55.05	1	65	65.1	65.05	0.85	1	89	46	90	52	89.5	49	1.68	0.74	3.48	1.47	14	10	0	10	7	175	0	420	66.5	2250	1
137	137.1	137.05	42	42	42	22.36	72.7	72.8	72.75	1	75	75.1	75.05	0.97	2	99	72	99	70	99	71	4.12	1.78	6.02	1.23	14	14	250	3	7	480	120	70	49	3750	1
127	127	127	31.3	31.2	31.25	19.38	65.8	65.9	65.85	1	71	71.3	71.15	0.93	2	103	65	105	66	104	65.5	2.82	1.93	5.5	1.42	6	14	1750	14	7	0	350	105	52.5	3400	1
144	144	144	52.4	52.3	52.35	25.25	87.7	87.8	87.75	2	83	83.1	83.05	1.06	2	110	66	110	66	110	66	3.24	0.89	4.92	1.2	35		500	28	7	280	105	70	35	2600	1
143	143	143	32.1	32	32.05	15.67	58.5	58.6	58.55	1	67.8	67.9	67.85	0.86	1	100	70	100	80	100	75	2.07	0.32	3.75	1.43	10	54	500	14	7	135	350	280	42	2650	2
142.5	142.4	142.45	29.8	29.8	29.8	14.69	57.9	58	57.95	1	64	64.1	64.05	0.9	2	90	70	92	68	91	69	2.41	1.33	4.73	1.65	7	7	500	3.5	7	90		30	45.5	3300	2
148	148	148	42.7	42.6	42.65	19.47	68.1	68	68.05	1	77	77.1	77.05	0.88	1	100	60	98	56	99	58	3.06	1	4.98	1.48	7	14	0	7	7	210	210	140	56	3250	1
145.1	145	145.05	45.7	45.8	45.75	21.74	73.4	73.3	73.35	2	81.2	81.3	81.25	0.9	2	116	80	118	80	117	80	2.95	0.77	4.68	1.52	21	14		5	7	1140	903	735	58.33	3800	1
151.5	151.6	151.55	57.4	57.4	57.4	24.99	83.4	83.5	83.45	2	85	85.1	85.05	0.98	2	116	70	116	70	116	70	2.62	1.12	4.59	0.95	3	7	1250	7	7		60	1050	63	4150	1
143.5	143.1	143.3	34.1	34.1	34.1	16.61	61.7	61.8	61.75	1	68.6	68.5	68.55	0.9	2	90	60	88	58	89	59	1.79	0.77	3.64	1.36	28	28	250	14	7	90	120	1890	39.78	3050	1
137.5	137.5	137.5	51.1	51.1	51.1	27.03	86.5	86.4	86.45	2	88.5	88.6	88.55	0.98	2	110	67	110	67	110	67	2.25	1.33	3.92	1.03	2	7	250	2	7	840	0	35	49	3000	2
141.5	141.5	141.5	32.3	32.4	32.35	16.16	54.5	54.6	54.55	1	67.5	67.6	67.55	0.81	1	102	71	100	70	101	70.5	2.36	0.46	3.9	1.27	4	7	0	6	7	60	80	1120	32.67	3500	1
149	148.9	148.95	46.5	46.5	46.5	20.96	68.9	69	68.95	1	79	79.1	79.05	0.87	1	110	80	108	78	109	79	2.56	0.75	4.56	1.68	14	21	250	12	7	1470	300	480	24.5	3400	2
132.5	132.5	132.5	23.8	23.8	23.8	13.56	49.5	49.6	49.55	1	60.3	60.2	60.25	0.82	1	90	52	90	52	90	52	3.06	1.16	5.1	1.48	0.5	3.5	0	4.9	5	120	240	105	56	2850	2
136.5	136.6	136.55	31.6	31.7	31.65	16.97	60.4	60.5	60.45	1	70.5	70.6	70.55	0.86	1	96	58	100	60	98	59	2.62	0.79	4.31	1.35	0	7	0	7	7	180	120	840	70
139	139	139	35.6	35.6	35.6	18.43	66.5	66.6	66.55	1	72.4	72.5	72.45	0.92	2	92	64	90	60	91	62	1.97	1.01	4.71	2.07	4	4	1250	7	7	90	80	1680	35	3500	2
141	141	141	34.6	34.7	34.65	17.43	62.4	62.5	62.45	1	78	78.1	78.05	0.8	1	100	58	100	58	100	58	3.19	0.75	4.99	1.26	9	7	750	12	7	80	100	280	28	3400	2
142.5	142.5	142.5	51.5	51.5	51.5	25.36	81.7	81.8	81.75	2	84	84.1	84.05	0.97	2	101	74	100	70	100.5	72	3	0.61	4.78	1.42	7	7	250	7	5	90	140	105	52.5	3400	2
137.3	137.2	137.25	31.5	31.6	31.55	16.75	55.5	55.6	55.55	1	67	67.1	67.05	0.83	1	86	54	84	52	85	53	0.96	0.32	2.62	1.51	12	21	0	10	7	750	120	1260	21	3100	2
137	137.1	137.05	29.1	29.2	29.15	15.52	56.7	56.8	56.75	1	65	65.1	65.05	0.87	1	90	60	90	60	90	60	3.13	0.79	4.98	1.44		21	0	6	7	490	1050		35	3300	2
153.4	153.5	153.45	56.6	56.6	56.6	24.04	84	84.2	84.1	2	85.5	85.7	85.6	0.98	2	122	68	128	72	125	70	2.31	0.91	4.08	1.24	7	14	0	7	7	140	546	105	24.5
144	144.1	144.05	31.5	31.6	31.55	15.2	59	59.1	59.05	1	68.6	68.7	68.65	0.86	1	100	60	100	60	100	60	2.62	0.79	4.55	1.21	5	14	500	21	7	60	90	280	17.5	3500	2
146.5	146.6	146.55	39.8	39.7	39.75	18.51	64.2	64.1	64.15	1	71.9	72	71.95	0.89	1	94	58	92	58	93	58	2.56	0.87	3.87	0.92	14	14	250	6	7	210	210	105	30.33	3400	2
152	152	152	56.6	56.5	56.55	24.48	80	80.1	80.05	2	84.2	84.3	84.25	0.95	2	120	75	118	70	119	72.5	2.56	0.54	4.19	1.38	14	14	1500	21	5	250	0	910	31.5	3200	1
147.3	147.2	147.25	47	46.9	46.95	21.65	75	75.1	75.05	2	78.3	78.2	78.25	0.96	2	96	60	96	60	96	60	1.99	2.43	4.18	1.03	4	7	750	6	3	540	150	400	38.5	3600	2
140.5	140.6	140.55	40.9	40.9	40.9	20.7	75.6	75.5	75.55	2	78.5	78.4	78.45	0.96	2	110	70	110	65	110	67.5	2.95	0.78	5.38	1.5	10	7	0	7	7	30	60	240	18.67
140	140.1	140.05	33.5	33.6	33.55	17.11	61.2	61.3	61.25	1	67.5	67.6	67.55	0.91	2	107	62	108	64	107.5	63	1.48	0.54	3.33	1.51	21	7	0	7	5	135	106	0	31.5	3300	1
147	147	147	34.4	34.4	34.4	15.92	60.4	60.5	60.45	1	69.4	69.5	69.45	0.87	1	98	48	102	52	100	50	2.64	0.59	4.98	2.06	14	56	0	49	7	40	120	280	12.83	3250	1
135.1	135.2	135.15	38.7	38.7	38.7	21.19	71.9	72	71.95	1	76.5	76.6	76.55	0.94	2	100	62	100	60	100	61	3.6	0.71	5.69	1.62	8	4		7	3	90	630	420	24.5	2750	2
140.5	140.6	140.55	36.6	36.6	36.6	18.53	64	64.1	64.05	1	69	69.1	69.05	0.93	2	96	62	92	60	94	61	3.21	0.69	5.2	1.33	12	6	1000	12	7	60	60	240	28	2500	1
142	142.1	142.05	30.3	30.2	30.25	14.99	60.7	60.8	60.75	1	68.5	68.6	68.55	0.89	1	98	64	92	62	95	63	2.75	0.93	4.26	0.94	8			21	5	270	580	720	38.5	3400	1
143	143	143	47.1	47.2	47.15	23.06	84.8	84.7	84.75	2	84.8	84.9	84.85	1	2	102	76	102	76	102	76	2.41	0.78	4.16	1.39	2	28		14	7	720	120	420	49	3250	2
142.5	142.6	142.55	48.4	48.5	48.45	23.84	82.5	82.6	82.55	2	79	79.1	79.05	1.04	2	128	79	125	76	126.5	77.5	2.25	1.31	3.72	0.89	0	7	0	7	7	0	0	75	28	2600	1
148.5	148.6	148.55	64.5	64.5	64.5	29.23	91.5	91.6	91.55	2	91.5	91.7	91.6	1	2	108	70	108	70	108	70	3.19	1.38	4.95	1.18	14	0		12	7	700	250	1260	5.83	2950	1
136	136.1	136.05	23.2	23.3	23.25	12.56	49.9	49.8	49.85	1	60.6	60.7	60.65	0.82	1	98	54	98	54	98	54	2.75	0.69	4.54	1.36	4	7	500	14	7	90	360	180	21	3350	2
144	144	144	41	41	41	19.77	65.6	65.7	65.65	1	75.1	75	75.05	0.87	1	94	63	92	62	93	62.5	2.2	0.44	3.99	1.53	21	7	1000	7	7	210	210	420	21		1
151.5	151.6	151.55	39.1	39.1	39.1	17.02	61	61.1	61.05	1	73	73.1	73.05	0.84	1	96	70	96	70	96	70	1.86	0.51	4.16	1.96	15	35	0	35	7	0	210	420	28	2500	2
140	140	140	28.5	28.5	28.5	14.54	54.5	54.7	54.6	1	65.7	65.8	65.75	0.83	1	100	60	102	62	101	61	3.99	1.09	6.15	1.55	15	42		21	7	20	0	210	2.33		2
145	145	145	31.9	31.8	31.85	15.15	56	56.1	56.05	1	66.5	66.6	66.55	0.84	1	94	63	94	62	94	62.5	1.53	0.72	3.44	1.61	7	14	0	14	7	60	110	1050	26.83	3350	2
140	140	140	47.1	47	47.05	24.01	76.4	76.5	76.45	2	83.4	83.3	83.35	0.92	2	104	54	104	54	104	54	2.59	0.61	4.56	1.53	10	18	500	2	7	450	240	210	7
141	141	141	73.1	73.1	73.1	36.77	91	91.1	91.05	2	98.1	98.2	98.15	0.93	2	108	66	98	66	103	66	2.05	1.23	3.87	1.21	1		0	7	7	180	0	70	42	3350	1
138.4	138.5	138.45	38.7	38.7	38.7	20.19	70.2	70.1	70.15	1	75	75.1	75.05	0.93	2	98	62	102	64	100	63	3.16	1.4	5.03	1.08	7	7	250	7	7	540	210	150	14	3200	2
133.5	133.6	133.55	26.8	26.8	26.8	15.03	56	56.1	56.05	1	64.5	64.4	64.45	0.87	1	90	54	88	52	89	53	2.67	1.27	4.31	1.14	4	2	500	8	7	240	240	360	10.5	3000	2
141	141	141	36.5	36.5	36.5	18.36	59.5	59.6	59.55	1	71	71.1	71.05	0.84	1	91	67	90	66	90.5	66.5	3.16	0.66	5.01	1.44	28	21	0	7	7	0	0		38.5	3750	2
146	146	146	37.5	37.4	37.45	17.57	65.6	65.7	65.65	1	75.3	75.4	75.35	0.87	1	116	78	120	80	118	79	2.54	0.66	4.29	1.42	7	3.5		3.5	7	260	195	50	7	4050	2
133	133	133	27.7	27.8	27.75	15.69	54.5	54.4	54.45	1	64.5	64.6	64.55	0.84	1	90	60	90	60	90	60	1.99	0.45	4.34	1.57	6	7	125	8	7	90	40	75	8.17	4450	2
140.2	140.1	140.15	34.3	34.3	34.3	17.46	66	66.1	66.05	1	66.7	66.8	66.75	0.99	2	100	76	100	72	100	74	2.28	0.67	3.98	1.28	5	7	0	14	7	150	180	140	10.5	3250	2
133.4	133.5	133.45	27	27	27	15.16	54	54.2	54.1	1	63	63.3	63.15	0.86	1	103	66	101	65	102	65.5	3.19	1.02	4.95	1.32	2	7	0	7	7	210	210	0	14	3000	1
142	142.1	142.05	32.9	33	32.95	16.33	61.5	61.6	61.55	1	68.4	68.5	68.45	0.9	1	102	68	100	62	101	65	2.1	0.89	4.18	1.34	12	14		10	7	90	100	210	19.83	4400	2
140.6	140.7	140.65	30.1	30.1	30.1	15.22	56.5	56.6	56.55	1	65.5	65.6	65.55	0.86	1	90	66	86	70	88	68	2.2	0.42	4.43	1.76	10	21	0	28	7	120	280	105	21	3950	1
132.5	132.6	132.55	26.3	26.4	26.35	15	52	52.1	52.05	1	61	61.1	61.05	0.85	1	90	58	92	58	91	58	3.78	0.67	6.23	2.17	6	35	500	35	7	60	150	560	5.83	3400	2
139	139.1	139.05	25.4	25.5	25.45	13.16	52.7	52.6	52.65	1	61.1	61.2	61.15	0.86	1	82	60	80	60	81	60	2.56	0.51	4.15	1.42	12	35	50	12	7	90	385	490	12.25	3450	2
165	165	165	58.4	58.4	58.4	21.45	75.5	75.6	75.55	2	84	84.1	84.05	0.9	1	115	67	114	66	114.5	66.5	1.27	0.29	2.82	1.28	5	35	0	0	7	90	62	420	0.58	3700	2
138.5	138.5	138.5	36.1	36.1	36.1	18.82	61.5	61.6	61.55	1	73	73.1	73.05	0.84	1	106	78	102	70	104	74	1.99	0.44	3.62	1.35	21	4	500	14	4	210	150		1.17	3900	2
146	146.1	146.05	35.5	35.5	35.5	16.64	57.1	57.3	57.2	1	70	70.1	70.05	0.82	1	95	65	97	65	96	65	1.3	0.84	2.94	1.25	0	7	0	7	7	35	420	420	1.17	3150	1
140.5	140.5	140.5	46.4	46.5	46.45	23.53	77.5	77.6	77.55	2	78.4	78.5	78.45	0.99	2	104	61	102	60	103	60.5	2.43	0.88	4.29	1.42		10		6	7	255	60	100	3.5	3600	1
139	139	139	28.6	28.6	28.6	14.8	56.9	57	56.95	1	64.5	64.6	64.55	0.88	1	100	54	100	54	100	54	3.37	0.48	5.46	1.83	14	7	125	7	7	210		210	9.33	3450	2
146.5	146.6	146.55	45.6	45.5	45.55	21.21	70.3	70.4	70.35	1	81	81.1	81.05	0.87	1	123	80	120	78	121.5	79	2.9	0.68	4.71	1.52	21	7	250	7	7	305	183	244	7.12	3500	2
146.5	146.6	146.55	30.9	31	30.95	14.41	55.8	56	55.9	1	67	67.1	67.05	0.83	1	92	58	88	52	90	55	2.07	0.97	4.29	1.56	14	7	500	7	7	0	180	35	21
135	135.1	135.05	31.7	31.8	31.75	17.41	61.3	61.2	61.25	1	68	68.1	68.05	0.9	2	92	55	96	56	94	55.5	2.49	0.43	4.36	1.67	21	14	500	21	7	630	735	1582	45.5	3300	1
143	143	143	37.8	37.7	37.75	18.46	63.2	63.3	63.25	1	71.4	71.5	71.45	0.89	1	82	49	85	54	83.5	51.5	2.77	0.52	4.41	1.31	28	21	0	28	7		210	70	14	3600	2
139	139	139	33.8	33.8	33.8	17.49	61.7	61.5	61.6	1	69	69	69	0.89	1	88	48	90	50	89	49	3.37	0.93	5.66	1.7	14	56	0	7	7	240	180	35	0.58	3600	2
143.5	143.6	143.55	34.2	34.2	34.2	16.6	62.8	62.9	62.85	1	70.9	70.8	70.85	0.89	1	90	60	90	58	90	59	2.8	1.09	4.68	1.61	6	6	0	35	0	90	40	70	3.5	3500	1
141.5	141.6	141.55	33.6	33.5	33.55	16.74	65.4	65.5	65.45	1	71.3	71.1	71.2	0.92	2	90	60	90	58	90	59	3.63	0.5	5.43	1.53	5	7	1250	7	7	80	120	210	3.5	3150	1
157	157	157	60.7	60.7	60.7	24.63	82.2	82.1	82.15	2	87.7	87.6	87.65	0.94	2	113	75	110	75	111.5	75	2.95	0.86	4.45	1.12	4	21	0	7	7	7	180	1260	3.5	4300	2
140	140	140	33	33.1	33.05	16.86	61	61.1	61.05	1	66.5	66.6	66.55	0.92	2	93	63	94	63	93.5	63	3.11	0.61	4.57	1.12	21	49	0	49	7	210	90	2170	10.5	3300	1
142.2	142.3	142.25	52.8	52.7	52.75	26.07	84.2	84.4	84.3	2	87.5	87.6	87.55	0.96	2	110	70	110	72	110	71	2.12	2.25	4.23	1.28	12	3	0	9	7	0	420	35	12.25	4500	2
142.5	142.6	142.55	31.2	31.2	31.2	15.35	57.2	57.3	57.25	1	68	68.1	68.05	0.84	1	114	66	114	66	114	66	3.47	0.56	5.47	1.73	4	7	1000	7	7	300	60	100	7	3500	2
158	158	158	68.7	68.8	68.75	27.54	90	90.1	90.05	2	96.6	96.7	96.65	0.93	2	106	60	106	60	106	60	3.47	1.75	5.26	1.03	7	7	500	7	7	1050	420	70	10.5	3250	2
140	140	140	44.8	44.7	44.75	22.83	74	74.1	74.05	2	79.7	79.8	79.75	0.93	2	110	77	110	70	110	73.5	3.08	1.28	4.75	1.13	5	28	0	42	7	360	180	140	17.5	3300	2
146	146.1	146.05	44.3	44.3	44.3	20.77	72	72.1	72.05	1	80	80.1	80.05	0.9	2	104	64	106	64	105	64	3.32	0.58	5.09	1.58	4	1	250	21	7	60	60	60	17.5	3100	1
142	142.1	142.05	26.8	26.8	26.8	13.28	52.8	52.9	52.85	1	62.8	62.9	62.85	0.84	1	94	54	94	54	94	54	2.28	1.2	4.21	1.33	10	7		4	7	150	20	210	1.17	3400	1
139	139	139	27.4	27.5	27.45	14.21	52.5	52.6	52.55	1	61	61.1	61.05	0.86	1	100	63	100	64	100	63.5	2.02	0.66	3.69	1.3	7	7	500	7	7	1260	40	210	0	2900	1
138	138.1	138.05	26	26	26	13.64	53.5	53.6	53.55	1	63	62.8	62.9	0.85	1	90	60	90	60	90	60	1.71	0.81	3.86	1.72	14	5	500	14	7	62	0	300	7	2650	2
157	157	157	55.7	55.8	55.75	22.62	79.5	79.6	79.55	2	88.5	88.6	88.55	0.9	1	102	60	100	60	101	60	3.47	1.92	5.85	1.34	7	3.5	0	14	7	210	420	630	21	3600	2
130.5	130.6	130.55	28.3	28.3	28.3	16.6	60	60.1	60.05	1	62.5	62.6	62.55	0.96	2	93	57	90	57	91.5	57	2.2	0.5	4.06	1.52	8	14	250	3	7	350	630	420	8.17	3400	1
154.5	154.6	154.55	77.8	77.9	77.85	32.59	91.3	91.5	91.4	2	105.4	105.5	105.45	0.87	1	104	64	104	64	104	64	2.41	1.52	4.14	1.09	14	7	0	1	7	630	630	120	10.5
137.6	137.7	137.65	40.4	40.3	40.35	21.3	69	69.1	69.05	1	78.7	78.8	78.75	0.88	1	100	70	100	70	100	70	3.52	1.01	5.43	1.47	6	20	250	21	7	0	90	70	38.5	3400	1
139	139	139	46.2	46.2	46.2	23.91	74	74.1	74.05	2	79.5	79.6	79.55	0.93	2	90	60	92	60	91	60	2.43	2.03	4.46	1.07	8	18	250	15	7	990	600	980	22.17	2850	1
136.5	136.6	136.55	34.5	34.4	34.45	18.48	68.4	68.5	68.45	1	71.5	71.6	71.55	0.96	2	98	58	98	55	98	56.5	3.47	0.71	5.7	1.47	14	14	0	21	7	210	0	0	0	3650	1
135.5	135.5	135.5	24.2	24.3	24.25	13.21	52	52.1	52.05	1	59	59.1	59.05	0.88	1	95	74	95	71	95	72.5	1.89	0.41	3.51	1.46	6	8		10	7	120	180	70	0	3100	1
143	143.1	143.05	39.2	39.2	39.2	19.16	71	70.9	70.95	1	75.9	75.6	75.75	0.94	2	100	60	100	60	100	60	1.58	1.17	3.19	1.14	1	4	0	2	7	20	20	15	0
144	144.1	144.05	29.7	29.6	29.65	14.29	55	55.1	55.05	1	61.5	61.6	61.55	0.89	1	90	61	90	60	90	60.5	2.62	1.45	4.12	0.93	3	49	0	14	7	150	0	35	0	3200	1
136.5	136.5	136.5	26.7	26.7	26.7	14.33	56	56.1	56.05	1	60.5	60.6	60.55	0.93	2	107	64	104	65	105.5	64.5	2.9	0.92	4.67	1.36	3	35	0	2	7	630	0	60	0	3600	1
154	154	154	48.2	48.2	48.2	20.32	69.6	69.5	69.55	1	81.3	81.4	81.35	0.85	1	102	60	102	62	102	61	2.18	0.89	4.18	1.45										4400	2
143.2	143.3	143.25	31.8	31.8	31.8	15.5	57.4	57.3	57.35	1	68.9	69	68.95	0.83	1	82	54	84	56	83	55	2.23	0.57	4.31	1.5			0
142.5	142.6	142.55	36	36	36	17.72	62	62.1	62.05	1	69.5	69.6	69.55	0.89	1	101	47	101	50	101	48.5	1.97	0.51	3.44	1.21			0
135	135	135	32.5	32.6	32.55	17.86	60.3	60.4	60.35	1	67.7	67.1	67.4	0.9	1	88	60	90	60	89	60	2.31	0.76	3.75	1.07			0
133	133.1	133.05	28.3	28.3	28.3	15.99	55.8	56	55.9	1	66.8	66.9	66.85	0.84	1	100	60	100	58	100	59	3.21	0.77	5.18	1.68			0
140	140.1	140.05	33	33	33	16.82	56.5	56.6	56.55	1	68.6	68.7	68.65	0.82	1	102	60	102	62	102	61	3.06	1.23	5.21	1.45			0
134.7	134.8	134.75	30	30	30	16.52	56.7	56.9	56.8	1	67	67.1	67.05	0.85	1	98	56	96	54	97	55	3.26	0.5	5.33	1.74			0
142.5	142.4	142.45	30	30	30	14.78	52.9	53	52.95	1	65.5	65.6	65.55	0.81	1	90	60	92	60	91	60	2.49	0.53	4.39	1.52			0
146.5	146.6	146.55	35.1	35	35.05	16.32	61.3	61.4	61.35	1	70.3	70.4	70.35	0.87	1	96	60	96	62	96	61	3.52	0.55	6.2	2.2			0
144	144	144	46.3	46.3	46.3	22.33	73.3	73.4	73.35	2	81.4	81.5	81.45	0.9	2	86	50	84	52	85	51	3.11	0.81	5.07	1.41			0							3550	1
143	143.1	143.05	49.3	49.4	49.35	24.12	75.5	75.6	75.55	2	86.3	86.4	86.35	0.87	1	98	68	96	66	97	67	2.69	0.8	4.44	1.28
144.5	144.6	144.55	41.5	41.4	41.45	19.84	72.5	72.5	72.5	1	77	77.1	77.05	0.94	2	102	60	100	60	101	60	4.12	0.58	6.39	1.8
154	154	154	42.4	42.4	42.4	17.88	64	64.1	64.05	1	75.5	75.6	75.55	0.85	1	96	60	96	62	96	61	3	2.19	5.7	1.68										3000	2
134.4	134.5	134.45	28.2	28.3	28.25	15.63	55.1	55	55.05	1	66.7	66.8	66.75	0.82	1	90	62	90	60	90	61	2.05	0.81	4.3	1.76	6	10	0	7	6	0	0			1900	2
137.3	137.2	137.25	26.8	26.8	26.8	14.23	57	57.2	57.1	1	64.5	64.6	64.55	0.88	1	110	70	108	68	109	69	2.43	0.93	4.78	1.79	2	14	2250	7	7	140	60			3000	1
150.5	150.6	150.55	50.3	50.2	50.25	22.17	75.6	75.6	75.6	2	83.6	83.7	83.65	0.9	2	118	65	116	65	117	65	2.1	0.68	3.97	1.43		6	0		7		46			3800	1
137.5	137.5	137.5	31.8	31.7	31.75	16.79	58.5	58.3	58.4	1	66.5	66.6	66.55	0.88	1	102	68	100	66	101	67	1.37	0.85	3.53	1.66	20	25	1000	20	3	0	0	0		3450	1
145	145.1	145.05	44.1	44.1	44.1	20.96	70.7	70.6	70.65	1	80	80.1	80.05	0.88	1	108	70	110	70	109	70	2.41	1.31	4.55	1.5	14	7	500	7	7	0	0	0		2900	1
142	142	142	41.3	41.4	41.35	20.51	70.9	71	70.95	1	76.4	76.5	76.45	0.93	2	93	66	92	64	92.5	65	2.02	1.34	3.77	1.03	10	14	2000	6	7	240	20	0		3500	2
134.5	134.6	134.55	28.3	28.3	28.3	15.63	54	53.9	53.95	1	66.8	66.9	66.85	0.81	1	100	70	100	64	100	67	2.59	0.47	4.83	2.01	7	7	500	7	7	360	240	0		3450	2
138.4	138.5	138.45	30.6	30.7	30.65	15.99	55.9	56	55.95	1	66.6	66.7	66.65	0.84	1	100	68	100	69	100	68.5	2.15	0.52	4.3	1.63	10	7			7	100	150	0		3000	1
136.2	136.1	136.15	27.7	27.7	27.7	14.94	53.5	53.7	53.6	1	62.5	62.6	62.55	0.86	1	104	71	104	70	104	70.5	1.99	0.5	4.26	1.97	21	0	500	5	7		90	35		2950	1
161.5	161.5	161.5	72.4	72.3	72.35	27.74	88.5	88.6	88.55	2	98.7	98.8	98.75	0.9	1	118	70	118	68	118	69	2.77	1.02	4.48	1.11	7	12	0	1	7	1470	1400	120		3200	1
137.5	137.5	137.5	30.4	30.4	30.4	16.08	56	56.1	56.05	1	65	64.9	64.95	0.86	1	110	64	110	62	110	63	2.72	0.94	4.94	1.79	12	7	250	7	7	120	240	120		3200	1
143.5	143.5	143.5	62.4	62.4	62.4	30.3	94.9	95	94.95	2	92.5	92.6	92.55	1.03	2	110	80	111	80	110.5	80	4.22	2.02	6.38	1.18	5	14		35	7	40	30	400		4200	2
132.2	132.3	132.25	24.9	25	24.95	14.27	53.5	53.6	53.55	1	57.8	57.9	57.85	0.93	2	96	58	94	55	95	56.5	3.29	0.75	4.96	1.3	1	7	250	7	7						1
133.5	133.5	133.5	33.2	33.3	33.25	18.66	66.7	66.8	66.75	1	69.8	70	69.9	0.95	2	107	68	105	67	106	67.5	2.23	0.72	3.64	1.04	5	7	500	2	7	60	210	200		2950	1
143.5	143.5	143.5	31.6	31.6	31.6	15.35	58.8	58.9	58.85	1	68.4	68.3	68.35	0.86	1	94	58	94	58	94	58	2.51	1.45	4.59	1.27	7	14	0	7	7	0	0	350		3000	1
140	140	140	41	40.9	40.95	20.89	65.2	65.4	65.3	1	77	77.1	77.05	0.85	1	102	66	100	62	101	64	2.75	1.17	5	1.82	16	0	1250	3	5	450	2100	1500		3500	2
135.5	135.4	135.45	28.9	29	28.95	15.78	56.5	56.6	56.55	1	64.2	64.3	64.25	0.88	1	100	58	100	58	100	58	2.05	0.76	4.45	1.92	10	15	1250	14	7	490		540		3450	2
151	151.1	151.05	34.8	34.9	34.85	15.27	60	60.1	60.05	1	69.5	69.6	69.55	0.86	1	100	66	102	64	101	65	1.89	0.52	3.82	1.57	7	7	250	7	7	66				2950	2
143	143	143	45.6	45.5	45.55	22.27	77.8	77.9	77.85	2	80.5	80.6	80.55	0.97	2	104	56	104	56	104	56	4.33	0.71	6.32	1.54	20	28	500		7	62	0	140		4200	2
147	147	147	35.4	35.3	35.35	16.36	58.4	58.3	58.35	1	70.4	70.5	70.45	0.83	1	116	77	118	72	117	74.5	1.94	0.89	4.03	1.77	7	7	750	7	7	560	120	280		3400	1
143.5	143.6	143.55	57.6	57.6	57.6	27.95	87.5	87.6	87.55	2	90.7	90.8	90.75	0.96	2	120	78	124	84	122	81	3.11	0.99	4.81	1.19	4	21	0	12	7	840	1800	280		3100	2
140.5	140.6	140.55	43.2	43.3	43.25	21.89	70	70.1	70.05	1	76.5	76.6	76.55	0.92	2	112	68	112	68	112	68	2.46	1.24	4.35	1.4	2	21	0	5	7	180	60	945		3350	1
146.5	146.5	146.5	57.5	57.5	57.5	26.79	87	87.1	87.05	2	89.5	89.6	89.55	0.97	2	107	63	107	60	107	61.5	2.38	0.73	3.86	1.07	8	2	750	2	0	120	130	910		3250	1
143.5	143.5	143.5	35.2	35.2	35.2	17.09	63.2	63.3	63.25	1	71.7	71.6	71.65	0.88	1	106	62	106	62	106	62	1.71	1.17	3.87	1.43	12	14			7	90	150	840		4000	2
144	144	144	39.8	39.8	39.8	19.19	64.5	64.6	64.55	1	74.2	74.3	74.25	0.87	1	91	53	90	55	90.5	54	3.16	1	5.35	1.66	14	7	250	14	7	260	0	0	0	3400	2
135	135.1	135.05	26.8	26.8	26.8	14.69	56.6	56.7	56.65	1	63.3	63.4	63.35	0.89	1	99	56	99	54	99	55	2.72	0.81	4.6	1.42	6	14	250	7	7	0		210	14	3700	1
150	150	150	57.5	57.6	57.55	25.58	86.8	86.6	86.7	2	88.9	89	88.95	0.97	2	118	70	116	80	117	75	2.46	0.54	4.26	1.41	10.5	14	1500	10.5	7	360	210	210	56	3550	1
150.7	150.6	150.65	41	41	41	18.07	79	79	79	2	89	89	89	0.89	2	120	80	120	80	120	80	2.12	0.63	4.18	1.61	14	0	0	14	7	160	630	105	86.33	3000	1
135.4	135.4	135.4	31.3	31.3	31.3	17.07	60	60	60	1	70	70	70	0.86	2	110	60	110	58	110	59	1.92	0.58	3.83	1.46	14	21	0	14	7	200	120	70	86.33	3550	2
148.9	148.8	148.85	39.8	39.8	39.8	17.96	63	63	63	1	81	81	81	0.78	1	106	73	100	70	103	71.5	1.45	0.5	3.39	1.62	7	14	0	10.5	7	80	120	75	64.75	3000	2
136.8	136.7	136.75	22.4	22.4	22.4	11.98	48	48	48	1	58	58	58	0.83	2	90	60	88	58	89	59	2.8	0.74	5.26	1.63	7	21	0	7	7	280	0	1260	79.33	2950	1
157.7	157.7	157.7	53.3	53.3	53.3	21.43	76.5	76.5	76.5	2	90	90	90	0.85	2	110	78	108	78	109	78	2.98	1.76	4.73	0.87	6	14	750	21	7	80	120	1680	63	3100	2
150.7	150.6	150.65	40.6	40.6	40.6	17.89	69.5	69.5	69.5	2	81.5	81.5	81.5	0.85	2	102	70	102	68	102	69	2.93	1.18	4.84	1.1	14	21	0	4	7	90	30	900	66.5	3150	2
159.5	159.4	159.45	51.3	51.3	51.3	20.18	77.5	77.5	77.5	2	85.5	85.5	85.5	0.91	2	117	68	113	68	115	68	1.86	0.35	3.36	1.2	3	7	250	7	7	270	60	140	52.5	3400	2
152.8	152.8	152.8	48.3	48.3	48.3	20.69	76	76	76	2	84	84	84	0.9	2	103	61	100	60	101.5	60.5	3.6	1.4	5.5	1.26	9	49	500	21	7	40	30	105	63	3550	1
156	156.1	156.05	52.6	52.7	52.65	21.62	79	79	79	2	89	89	89	0.89	2	110	80	110	80	110	80	2.15	1.21	4.02	1.3	14	7	250	7	6	40	75	140	52.5	3050	1
144.1	144.1	144.1	31.4	31.4	31.4	15.12	56.5	56.5	56.5	1	70	70	70	0.81	2	101	68	101	65	101	66.5	2.62	0.63	4.92	2.03	7	12	250	14	7	100	250	140	49.12	3300	2
142.4	142.5	142.45	30.2	30.2	30.2	14.88	55	55	55	1	68	68	68	0.81	2	90	62	90	62	90	62	2.95	1.26	4.88	1.28	7	7	250	7	7	100	270	200	56	3250	1
153.1	153.1	153.1	49.6	49.7	49.65	21.18	76.5	76.5	76.5	2	87	87	87	0.88	2	110	70	110	76	110	73	3.08	0.98	5.17	1.4	7	12	1000	5	0	300	100	450	63	3600	2
136.8	136.9	136.85	25.1	25.2	25.15	13.43	52	52	52	1	67	67	67	0.78	1	100	70	93	68	96.5	69	1.97	0.53	4.39	1.81	3	7		14	3	105	210	60	70
142.2	142.3	142.25	30.4	30.4	30.4	15.02	59.5	59.5	59.5	1	69.5	69.5	69.5	0.86	2	110	70	110	68	110	69	3.44	0.54	5.34	1.6	35	14	0	21	7	660	1320	630	57.17
142.6	142.7	142.65	42.7	42.8	42.75	21.01	71	71	71	2	79	79	79	0.9	2	98	58	100	60	99	59	2.02	1.12	3.94	1.3	3	6	0	7	7	90	120	210	63	3250	2
142.1	142.1	142.1	29.9	29.9	29.9	14.81	57.5	57.5	57.5	1	69	69	69	0.83	2	86	56	86	56	86	56	1.92	2.24	3.95	0.84	14	14	250	21	7	60	120	0	49	3100	1
135.9	135.8	135.85	31.9	31.9	31.9	17.29	64	64	64	1	71	71.2	71.1	0.9	2	100	60	100	60	100	60	2.02	0.98	4.02	1.5	10	21	250	21	7	0	420	280	49	2700	2
143.1	143.1	143.1	35.3	35.3	35.3	17.24	63.5	63.5	63.5	1	75.4	75.4	75.4	0.84	2	106	67	104	66	105	66.5	3.57	2.07	5.59	1.12	4	0	500	7	7	910	80	70	63	2950	1
155.5	155.4	155.45	43.8	43.8	43.8	18.13	72	72	72	2	83	83	83	0.87	2	90	60	94	62	92	61	1.94	0.45	4.02	1.65	21	0	1750	7	7	1050	140	875	63	3200	1
147.3	147.4	147.35	29.9	29.9	29.9	13.77	54	54	54	1	66	66	66	0.82	2	106	64	100	62	103	63	2.75	0.72	4.31	1.27	7	7	0	7	7	180	0	60	49	1700	1
142	142.1	142.05	30.8	30.8	30.8	15.26	58	58	58	1	71	71	71	0.82	2	94	71	92	70	93	70.5	1.99	0.63	3.95	1.61	10	14		5	5	150	40	140	35	3900	2
145.8	145.7	145.75	34.6	34.5	34.55	16.26	57	57	57	1	70.5	70.5	70.5	0.81	2	96	72	96	70	96	71	3.11	0.87	5.24	1.09	7	7	50	7	7	150	150	100	38.5	3800	2
142.1	142.2	142.15	33.6	33.6	33.6	16.63	62	62	62	1	73	73	73	0.85	2	96	50	94	52	95	51	1.86	0.84	3.98	1.37					7	20	90	10	35.12	3050	2
139.7	139.7	139.7	29.6	29.6	29.6	15.17	60	60	60	1	69	69	69	0.87	2	90	66	90	66	90	66	2.31	0.57	4.45	1.68	7	14	0	7	7	225	180	175	33.83	3600	2
141.5	141.4	141.45	30.4	30.3	30.35	15.17	57	57	57	1	68	68	68	0.84	2	96	52	94	50	95	51	2.02	1.02	4.2	1.69	14	14	0	7	7	30	45	2310	38.5	3700	2
145.5	145.5	145.5	28.8	28.8	28.8	13.6	59.5	59.5	59.5	1	69.5	69.5	69.5	0.86	2	90	60	88	62	89	61	2.9	0.76	4.88	1.55	7	14	250	3	7	30	90	280	26.83	3900	2
138.5	138.4	138.45	29.8	29.8	29.8	15.55	60	60.2	60.1	1	70	70	70	0.86	2	90	58	90	56	90	57	2.49	1.05	4.25	1.23	7	14	250	7	7	210	100	0	35	3000	2
145	145.1	145.05	33.2	33.2	33.2	15.78	58	58	58	1	71	71	71	0.82	2	90	60	90	58	90	59	2.18	0.81	4.23	1.62	1.5	7	0	7	7	30	40	840	56	3500	1
146.2	146.3	146.25	35.9	35.9	35.9	16.78	64.5	64.5	64.5	1	76	76	76	0.85	2	99	65	98	64	98.5	64.5	2.23	1.18	4.15	1.38	7	6	0	3	6	200	40	315	36.17		1
143	143.1	143.05	30.5	30.5	30.5	14.9	59.5	59.5	59.5	1	71	71	71	0.84	2	90	60	92	60	91	60	3.29	1	5.65	1.73	5	12	1000	10	7	120	220	120	63	3450	1
136.4	136.4	136.4	30.6	30.6	30.6	16.45	64	64	64	1	70.5	70.5	70.5	0.91	2	91	52	90	52	90.5	52	3.89	1.35	5.63	1.09	10.5	14	0	14	7	180	105	0	17.5	2400
130.8	130.9	130.85	25	25	25	14.6	58	58	58	1	68	68	68	0.85	2	90	62	82	60	86	61	1.84	0.49	4.62	1.77	4	14	1500	14	7	90	60	140	24.5	3250	1
142.8	142.7	142.75	32.7	32.7	32.7	16.05	60.5	60.5	60.5	1	70.5	70.5	70.5	0.86	2	122	57	120	57	121	57	2.23	0.65	3.97	1.41	10	14	500	7	7	25	25	150	31.5	3750	1
131.8	131.8	131.8	24.4	24.4	24.4	14.05	54.3	54.3	54.3	1	66	66	66	0.82	2	96	69	94	68	95	68.5	3.11	0.92	4.85	1.27	3	14	0	21	7	120	60	50	35	3000	2
144.5	144.5	144.5	34.3	34.3	34.3	16.43	64	64	64	1	75.5	75.5	75.5	0.85	2	123	64	109	64	116	64	2.75	0.62	4.81	1.82	6	21	750	14	1	30	80	525	24.5	3400	2
151.5	151.4	151.45	36.1	36.1	36.1	15.74	58	58	58	1	71.5	71.5	71.5	0.81	2	90	60	90	60	90	60	2.93	1.02	5.07	1.64	4	14		7	7	40	15	175	28	3500	1
162.5	162.4	162.45	46.1	46.1	46.1	17.47	62.5	62.5	62.5	1	79	79	79	0.79	1	102	70	100	70	101	70	2.23	0.69	3.88	1.11	14	48	0	6	7	630	60	210	12.83	3700	1
135.9	135.8	135.85	24	24	24	13	51	51	51	1	61	61	61	0.84	2	82	54	80	50	81	52	4.22	1.03	5.55	0.93	14	10	0	7	7	60	210	630	12.83	2900	2
144.6	144.7	144.65	31.5	31.5	31.5	15.05	58	58	58	1	70	70	70	0.83	2	96	54	96	54	96	54	2.02	0.66	3.95	1.66	12	14	250	7	7	90	120	630	14	2750	1
156	156.2	156.1	51.9	52	51.95	21.32	75	75	75	2	86	86	86	0.87	2	110	70	112	68	111	69	1.92	0.65	3.17	0.97	7	21	0	49	7	90	480	30	22.75	3700	1
156.5	156.4	156.45	44.5	44.5	44.5	18.18	66	66	66	1	81	81	81	0.81	2	102	70	104	72	103	71	2.23	0.99	4.56	1.82	14	7	0	7	7	120	570	210	23.33	3900	1
147	147.1	147.05	37.2	37.2	37.2	17.2	64	64	64	1	76	76	76	0.84	2	90	60	92	62	91	61	4.35	0.62	6.29	1.77	10	1	0	2	7	90	60	150	30.33	3100	2
145.1	145.1	145.1	30.6	30.6	30.6	14.53	61.5	61.5	61.5	1	70.5	70.5	70.5	0.87	2	93	67	90	60	91.5	63.5	2.93	0.78	5.17	1.77	5	6	500	7	5	30	30	60	31.5	3400	2
144.1	144.2	144.15	37.6	37.6	37.6	18.09	67	67	67	1	76	76	76	0.88	2	98	56	96	58	97	57	2.18	1.58	4.05	1.1	21	28	250	3	7	320	190	560	5.83
160.6	160.7	160.65	45.7	45.7	45.7	17.71	71	71	71	2	82	82	82	0.87	2	110	80	112	80	111	80	2.23	1.2	4.03	1.11	8	14	500	14	7	0	360	0	21	2950	2
143.4	143.3	143.35	31.9	31.9	31.9	15.52	62	62	62	1	71	71	71	0.87	2	106	61	105	60	105.5	60.5	2.28	0.56	4.45	1.77	12	7	250	21	7	120	60	140	26.25	3300	1
154.7	154.6	154.65	43.8	43.8	43.8	18.31	70	70	70	2	77	77	77	0.91	2	98	66	98	64	98	65	2.41	1.04	4.26	0.66		7	750	6	7	60	40	490	10.5	3450	2
151.1	151.1	151.1	41.5	41.5	41.5	18.18	68.5	68.5	68.5	2	81	81	81	0.85	2	100	60	100	60	100	60	2.62	0.76	4.23	1.21	7	14		7	7	0	0	180	17.5	3300	2
132.5	132.4	132.45	28.1	28.1	28.1	16.02	57	57	57	1	69.5	69.5	69.5	0.82	2	85	56	85	56	85	56	3.68	0.54	5.38	1.39	4	4	2500	14	5	540	270	490	0.35	3400	1
157.4	157.3	157.35	72	72	72	29.08	91	91	91	2	100	100	100	0.91	2	86	68	86	68	86	68	1.89	1.03	3.76	1.43	21	0	0	5	7	0	103	1260	7	3800	2
135	135.1	135.05	23	23	23	12.61	52	52	52	1	62.5	62.5	62.5	0.83	2	87	57	86	56	86.5	56.5	4.2	0.47	6.33	1.73	10	28	0	10	7	160	80	70	7	3350	1
139	139.1	139.05	32.3	32.3	32.3	16.71	64.8	64.8	64.8	1	70.5	70.5	70.5	0.92	2	100	62	102	60	101	61	1.92	0.85	3.92	1.53	18	12		2	7	600	300	480	8.17
152.7	152.6	152.65	36	36	36	15.45	63	63	63	1	74.5	74.5	74.5	0.85	2	95	65	92	65	93.5	65	2.77	1.6	4.95	1.43	2	6	0	1	6	15	0	280	1.75	3500	1
151.3	151.4	151.35	34	33.9	33.95	14.82	59	59	59	1	73	73	73	0.81	2	90	60	100	63	95	61.5	2.1	0.88	4.09	1.35		21	0	14	7	180	420	840	21	2700	2
131	131.1	131.05	23.5	23.5	23.5	13.68	54.4	54.5	54.45	1	65	65	65	0.84	2	96	60	96	60	96	60	1.76	0.48	3.15	1.05	14	14	250	7	7	280	180	120	9.33	3200	2
139.2	139.3	139.25	30	30	30	15.47	60	60	60	1	72	72	72	0.83	2	100	60	100	55	100	57.5	2.64	1.81	4.64	1.11	7	7		7	7	400	320	75	22.17	2800	1
147	147.1	147.05	43.6	43.6	43.6	20.16	75	75	75	2	85.5	85.5	85.5	0.88	2	115	70	115	70	115	70	1.3	0.78	3.19	1.41	12	14	0	5	7	0	15	15	28	3400	2
144.5	144.6	144.55	26.7	26.7	26.7	12.78	53	53	53	1	64	64	64	0.83	2	94	60	90	58	92	59	2.2	0.53	4.27	1.55	7	7	0	14	7	210	120	105	28	3900	1
144.6	144.7	144.65	32	32	32	15.29	58	58	58	1	71	71	71	0.82	2	82	58	80	54	81	56	2.2	0.7	3.62	1.13	6	7	250	3	7	0	210	210	3.5	2600	2
151.8	151.9	151.85	36.1	36.1	36.1	15.66	62	62	62	1	75	75	75	0.83	2	102	70	100	68	101	69	0.39	0.7	2.12	1.32	7	14	1000	7	7	150	420	490	7	3400	1
137	137.1	137.05	42.8	42.9	42.85	22.81	78	78	78	2	79.8	79.8	79.8	0.98	2	105	77	104	76	104.5	76.5	2.02	0.99	4.32	1.8	10	12	750	4	7	260	130	62	11.67		2
154.1	154.1	154.1	38	38	38	16	61.5	61.5	61.5	1	75	75	75	0.82	2	105	78	104	76	104.5	77	3.21	0.82	5.08	1.43	14	7	250	7	7	100	160	315	9.33	3800	1
151.8	151.9	151.85	59.1	59.1	59.1	25.63	88	88	88	2	93	93	93	0.95	2	90	56	94	56	92	56	3.08	0.77	5.03	1.39	14	14	500	7	7	450	560	450	14	3850	2
148.8	148.8	148.8	38.8	38.8	38.8	17.52	64.5	64.5	64.5	1	77.5	77.5	77.5	0.83	2	123	76	122	76	122.5	76	2.87	0.72	4.33	0.99	6	7	500	7	5	120	270	35	7	3300	2
131.4	131.4	131.4	22.7	22.7	22.7	13.15	53	53	53	1	61	61	61	0.87	2	84	46	84	44	84	45	3.37	0.75	4.98	1.42	7	14	0	14	7	0	495	420	3.5	3250	1
161	161.1	161.05	48.4	48.4	48.4	18.66	72.5	72.5	72.5	2	84.5	84.5	84.5	0.86	2	116	66	114	64	115	65	1.79	0.79	3.34	1.09	18	14	0	1	7	325	90	105	0	2800	2
156.3	156.4	156.35	39	39.1	39.05	15.97	62	62	62	1	76	76	76	0.82	2	100	60	100	60	100	60	1.5	0.67	3.38	1.49	7	7	750	7	7	270	140	350	10.5	2900	2
145	145.1	145.05	27.9	27.9	27.9	13.26	51	51	51	1	66.5	66.5	66.5	0.77	1	100	70	100	68	100	69	2.41	0.55	4	1.34	12	0	0	14	7	600	60	840	10.5		2
144.1	144.1	144.1	38.2	38.1	38.15	18.37	73	73	73	2	76	76	76	0.96	2	92	64	90	60	91	62	3.06	0.97	4.69	1.27	5	14	1000	5	7	65	840	1470	14	2500	1
148.2	148.4	148.3	56	56	56	25.46	90.5	90.5	90.5	2	89.5	89.5	89.5	1.01	2	112	70	112	72	112	71	2.62	2.28	4.41	0.82	5	7	0	1	7				0.12	3150	1
149	149.1	149.05	37.4	37.4	37.4	16.83	60.5	60.5	60.5	1	76.5	76.5	76.5	0.79	1	117	74	116	72	116.5	73	2.15	0.35	3.7	1.3	12	4	0	49	7	135	0	525	0		2
140.2	140.1	140.15	40.9	40.8	40.85	20.8	73	73	73	2	80.5	80.5	80.5	0.91	2	103	67	100	65	101.5	66	2.64	0.99	4.4	1.1	14	0	0	3	7	65	180	910	9.33	3350	2
141.1	141.1	141.1	28.2	28.2	28.2	14.16	57.5	57.5	57.5	1	67	67	67	0.86	2	95	55	94	54	94.5	54.5	2.98	0.93	5.04	1.46	2	21	0	6	7	80	0	20	4.67	2900	2
147.8	147.9	147.85	38.4	38.3	38.35	17.54	65	65	65	1	80	80	80	0.81	2	100	70	100	66	100	68	1.53	1.17	3.83	1.81	2	6	250	1	7	180	30	490	7	3600	1
149.5	149.4	149.45	33.1	33.1	33.1	14.82	60	60	60	1	73	73	73	0.82	2	124	73	124	70	124	71.5	2.23	0.6	4.11	1.47	7	5	750	5	7	420	330	805	13.42	3550
147.7	147.5	147.6	45.2	45.2	45.2	20.75	72	72	72	2	86.5	86.5	86.5	0.83	2	98	59	96	58	97	58.5	1.76	0.61	3.61	1.49	7	14	250	7	7	150	210	210	0	2700	1
146	146.1	146.05	31.6	31.6	31.6	14.81	56	56	56	1	71	71	71	0.79	1	108	60	100	56	104	58	2.43	1.55	4.62	1.43	1.5	14	3000	7	7			420	1.75	3000	1
136	136	136	27.4	27.4	27.4	14.81	52	52	52	1	64	63.7	63.85	0.81	2	84	62	84	62	84	62	2.95	1.08	4.8	1.27	14	7	500	7	7	630	420	315	3.5	3200	1
154	154.1	154.05	35.2	35.3	35.25	14.85	63	63	63	1	76.5	76.5	76.5	0.82	2	98	57	96	56	97	56.5	2.46	0.54	4.56	1.73	4	21	250	14	7	0	10	70	7	3250	1
137.5	137.4	137.45	28.6	28.6	28.6	15.14	59	59	59	1	68	68	68	0.87	2	90	60	90	60	90	60	1.45	1.62	3.46	1.23	7	7		14	7	600	150	1750	7	3200	2
156.8	156.7	156.75	62.9	62.9	62.9	25.6	79.5	79.5	79.5	2	95	95	95	0.84	2	102	80	100	78	101	79	2.93	1.17	5.96	1.7	10	14	250	7	7	400	180	210	2.33	3800	2
131.2	131.2	131.2	24.6	24.6	24.6	14.29	59.5	59.5	59.5	1	65.5	65.5	65.5	0.91	2	92	59	90	58	91	58.5	2.64	0.86	4.71	1.71	7	6	1500	2	7		325	70	3.5
151.1	151.1	151.1	47.3	47.3	47.3	20.72	68	68	68	2	80.5	80.5	80.5	0.84	2	100	60	110	70	105	65	2.36	0.69	4.31	1.37	15	18	750	8	7	630	90	630	26.83	3000	2
143.7	143.6	143.65	36.5	36.5	36.5	17.69	71	71	71	2	80	80	80	0.89	2	107	70	107	70	107	70	2.1	0.51	4.02	1.47	0	7		5	7	120	60	840	3.5	3450	1
151.7	151.7	151.7	42.1	42.2	42.15	18.32	62	62	62	1	79	79	79	0.78	1	119	73	110	70	114.5	71.5	1.4	1.52	3.85	1.58	14		0	7	7	60	60	0	21	3250	1
145.5	145.5	145.5	37.8	38.1	37.95	17.93	66.5	66.5	66.5	1	78	78	78	0.85	2	98	72	98	70	98	71	2.59	1.76	4.56	1.19	4	21	0	2	7	190	48	763	30.33	2900	1
133	133.1	133.05	24.8	24.8	24.8	14.01	54	54	54	1	66	66	66	0.82	2	96	60	90	58	93	59	2.1	0.83	4.5	1.66	6	14	0	14	7	90	160	420	0	3000	1
135.8	135.7	135.75	28.1	28.1	28.1	15.25	57	57	57	1	65	65	65	0.88	2	90	60	88	62	89	61	3.39	1.29	5.52	1.48	14	21	0	7	7	124	180	0	3.5	3100	1
152.5	152.4	152.45	34.7	34.7	34.7	14.93	63.5	63.5	63.5	1	73	73	73	0.87	2	118	73	112	70	115	71.5	2.02	0.86	4.84	2.24	21	7	250	5	7	100	60	50	0.58	3400	1
137.5	137.4	137.45	35.9	35.8	35.85	18.98	67	67	67	1	76.5	76.5	76.5	0.88	2	90	60	90	66	90	63	4.27	1.19	6.41	1.56			1000
125.4	125.6	125.5	23.4	23.4	23.4	14.86	55.5	55.5	55.5	1	63	63	63	0.88	2	82	52	86	50	84	51	1.74	1.17	4.07	1.3			175
139.2	139.2	139.2	32.5	32.5	32.5	16.77	61.5	61.5	61.5	1	72	72	72	0.85	2	100	60	100	60	100	60	1.99	1.49	4.24	1.31			250							3600	2
145.6	145.6	145.6	37.8	37.7	37.75	17.81	62	62	62	1	77	77	77	0.81	2	90	60	88	60	89	60	1.84	0.81	3.96	1.53			500							3400	2
145.6	145.7	145.65	41.2	41.1	41.15	19.4	74	74	74	2	81	81	81	0.91	2	86	52	84	50	85	51	2.46	0.73	3.92	1.09			500
142.1	142.2	142.15	32.3	32.2	32.25	15.96	60.3	60.3	60.3	1	73.8	73.8	73.8	0.82	2	90	60	90	60	90	60	2.25	0.5	3.81	1.2			250
141.5	141.6	141.55	42.6	42.7	42.65	21.29	70	70	70	2	84	84	84	0.83	2	90	60	90	60	90	60	1.53	0.72	3.7	1.63			250
142	142.1	142.05	34.8	34.8	34.8	17.25	64	63.8	63.9	1	73	73	73	0.88	2	102	60	100	58	101	59	2.62	0.75	4.46	1.27			250
147.7	147.8	147.75	43.6	43.6	43.6	19.97	73.8	73.8	73.8	2	85	85	85	0.87	2	100	68	100	65	100	66.5	1.55	2.36	3.4	0.64			0
153.7	153.6	153.65	48.5	48.6	48.55	20.56	74	74	74	2	85	84.8	84.9	0.87	2	92	60	92	60	92	60	2.46	0.78	4.27	1.39			0
140.8	140.9	140.85	27.1	27.1	27.1	13.66	55	55	55	1	63	63	63	0.87	2	90	58	88	56	89	57	2.64	1.01	4.54	1.33			0
143.5	143.4	143.45	31	31	31	15.06	59.5	59.5	59.5	1	69.7	69.7	69.7	0.85	2	94	58	94	58	94	58	2.15	0.69	4.21	1.6			250
152.8	152.9	152.85	52.3	52.3	52.3	22.39	82.6	82.6	82.6	2	93.1	93.1	93.1	0.89	2	110	80	110	80	110	80	1.61	0.74	3.05	1.02			0
140.8	140.7	140.75	33.1	33.1	33.1	16.71	59	59	59	1	71	71	71	0.83	2	82	58	82	58	82	58	2.49	0.57	4.23	1.42			0
155	155.1	155.05	40.8	40.8	40.8	16.97	68.2	68.4	68.3	2	79.3	79.3	79.3	0.86	2	112	68	110	70	111	69	2.69	0.7	5.26	2.08			0
140.6	140.7	140.65	28.9	28.9	28.9	14.61	61	61	61	1	68	68	68	0.9	2	90	60	88	58	89	59	2.62	0.91	5.02	1.94
140.1	140.1	140.1	27.8	27.8	27.8	14.16	55	55	55	1	68	68	68	0.81	2	100	60	100	58	100	59	3.08	0.74	5.13	1.63
152.5	152.4	152.45	31.5	31.5	31.5	13.55	62.5	62.5	62.5	1	70	70	70	0.89	2	98	60	98	60	98	60	2.54	1.01	4.09	1.01
138.2	138.1	138.15	27.9	27.9	27.9	14.62	57	57	57	1	67	67	67	0.85	2	80	50	80	50	80	50	3.39	0.82	5.21	1.5	5	7	500	7	7	160	180	0		3550	1
143.8	143.9	143.85	27.3	27.2	27.25	13.17	55	55	55	1	65	65	65	0.85	2	90	60	90	60	90	60	2.33	1.47	5.32	2.12	7	14	250	14	7	90	150	40		2800	2
144.9	144.8	144.85	31.2	31.2	31.2	14.87	59.5	59.5	59.5	1	70.8	70.8	70.8	0.84	2	105	67	102	65	103.5	66	1.68	0.48	3.82	1.91	6		0		7	120	120			3300	1
150	150.1	150.05	39.1	39.1	39.1	17.37	69	69	69	2	77	77	77	0.9	2	100	60	100	65	100	62.5	3.52	1.35	5.69	1.41	7	0	1000	7	7	300	126			3600	2
137.2	137.3	137.25	24	24	24	12.74	50	50	50	1	63	63	63	0.79	1	92	60	96	60	94	60	2.36	0.68	5.34	1.48	7	21	0	14	7	80	0	210		2850	1
139.1	139.2	139.15	42.3	42.3	42.3	21.85	77	77	77	2	83	83	83	0.93	2	106	65	102	60	104	62.5	2.28	0.81	4.17	1.52	5	7	375	7	7	420	40	140		2750	1
132	132.1	132.05	24.1	24.2	24.15	13.85	53.5	53.5	53.5	1	63.5	63.5	63.5	0.84	2	101	78	100	76	100.5	77	2.28	1.27	4.11	1.25	35	49	1000	0	5	128	61	105		2950	1
133.2	133.2	133.2	22.2	22.2	22.2	12.51	54	54	54	1	61	61	61	0.89	2	90	60	92	60	91	60	1.92	0.84	4.42	1.93	4	7	500	7	7	60	60	210		3000	1
153.5	153.4	153.45	41.8	41.8	41.8	17.75	68	68	68	2	79	79	79	0.86	2	90	60	92	64	91	62	2.82	0.7	4.66	1.4	7	7	250	7	7	80	300	105		3700	2
147.1	147.2	147.15	38	38	38	17.55	65	65	65	1	74	74	74	0.88	2	88	50	86	48	87	49	2.43	0.87	3.9	0.95	6	7	0	14	7	0	210	210		2950	1
146.3	146.4	146.35	29.3	29.4	29.35	13.7	58	58	58	1	69	69	69	0.84	2	100	66	100	64	100	65	1.99	1.32	4.05	1.43	6	14	250	7	7	0	70	175		2650	2
143.8	143.8	143.8	34.9	34.9	34.9	16.88	66	66	66	1	73	73	73	0.9	2	90	60	90	60	90	60	2.87	1.21	4.73	1.09	15	35	0	3	7	10	210	35		2600	2
143.4	143.4	143.4	40.2	40.2	40.2	19.55	73.5	73.5	73.5	2	79	79	79	0.93	2	108	70	106	72	107	71	3.03	1	4.66	1.16	21			24.5	7	350	315	210		2000	2
144	144.1	144.05	42.2	42.3	42.25	20.36	70	70	70	2	80	80	80	0.88	2	94	60	92	62	93	61	2.93	1.31	4.82	1.19	21			24.5	7	350	315	210		2100	2
161.2	161.2	161.2	39.8	39.7	39.75	15.3	63	63	63	1	80	80	80	0.79	1	105	76	104	74	104.5	75	2.31	0.65	4.38	1.35	5	14	1750	28	7	0	490	105
146.1	146.1	146.1	34.4	34.4	34.4	16.12	67	67	67	1	75	75	75	0.89	2	100	72	100	74	100	73	3.78	1.05	6.29	1.97	7	3	1000	10	7	0	300	420		2700	2
136.2	136.3	136.25	24.3	24.4	24.35	13.12	59	59	59	1	64	64	64	0.92	2	89	61	89	60	89	60.5	1.84	0.49	4.01	1.87	2	49	0	49	7	360	720	420		2900	1
141.6	141.6	141.6	36.7	36.7	36.7	18.3	69	69	69	2	74.5	74.5	74.5	0.93	2	98	69	98	67	98	68	3.5	0.69	5.31	1.43	14	35	500	35	7	90	160	1400
154.2	154.1	154.15	38.3	38.3	38.3	16.12	62	62	62	1	78.6	78	78.3	0.79	1	110	70	110	70	110	70	2.28	1.27	4.48	1.66	1	14	0	14	7	150	150	2310		2900	2
138.1	138.1	138.1	27.6	27.7	27.65	14.5	56	56	56	1	69	69	69	0.81	2	89	56	88	54	88.5	55	3.21	0.61	5.38	1.87	15	7	0	14	7	675	455	3759		3400	2
147.8	147.8	147.8	35.8	35.8	35.8	16.39	66.5	66.5	66.5	1	78	78	78	0.85	2	99	73	97	70	98	71.5	2.49	0.42	3.75	1.01	24	20	0	3	7	120	240	420	7	3150	2
136	136	136	31.9	31.9	31.9	17.25	62.5	62.6	62.55	1	70.3	70.4	70.35	0.89	1	80	58	80	58	80	58	1.84	2.29	4.06	0.99	21	35	0	14	7	189	70	910	77.93	3900	1
173	173	173	61.6	61.5	61.55	20.57	79	79.1	79.05	2	87.9	88	87.95	0.9	1	100	60	100	60	100	60	1.14	1.59	3.19	1.11	14	0	250	7	7	150	420	630	63	2550	1
141	141	141	31.3	31.3	31.3	15.74	57.5	57.6	57.55	1	66	66.2	66.1	0.87	1	90	57	90	58	90	57.5	1.89	0.47	3.7	1.58	9	12	250	3	7	150	240	105	64.75	3250	1
142.5	142.5	142.5	34.3	34.3	34.3	16.89	57.7	57.6	57.65	1	67.2	67.3	67.25	0.86	1	101	69	100	66	100.5	67.5	3.57	0.45	6.12	2.23	5	21	500	42	7	360	300	0	35	2950	2
137	137.1	137.05	25.8	25.8	25.8	13.74	51.5	51.6	51.55	1	59.7	59.8	59.75	0.86	1	102	60	100	60	101	60	1.66	0.8	3.4	1.4	7	14	500	14	7	420	420	140	49	3000	1
137.4	137.5	137.45	31.3	31.3	31.3	16.57	59.5	59.6	59.55	1	66.5	66.6	66.55	0.89	1	96	60	96	62	96	61	2.2	0.71	4.03	1.46	10	14	0	7	7	120	120	210	35		1
135	135	135	25.3	25.3	25.3	13.88	53.7	53.8	53.75	1	60.4	60.5	60.45	0.89	1	85	61	84	60	84.5	60.5	2.12	0.59	4.1	1.65	16	14	125	14	3		40	140	63	2250	1
151	151	151	55.6	55.6	55.6	24.38	77.5	77.6	77.55	2	83	83.1	83.05	0.93	2	120	80	120	78	120	79	1.86	1	3.44	0.99		7	250	7	7	120	60	210	42	3100	2
142.5	142.5	142.5	30.7	30.8	30.75	15.14	55.7	55.8	55.75	1	64.7	64.8	64.75	0.86	1	95	53	94	56	94.5	54.5	2.98	0.49	4.52	1.31		3	500	7	7	660			14	4100	2
157	157	157	54.7	54.8	54.75	22.21	71	71.1	71.05	1	82	82.1	82.05	0.87	1	89	53	88	54	88.5	53.5	2.05	0.78	3.73	1.24	20	28	250	7	7		360	210	28	3300	1
141	141	141	27.7	27.6	27.65	13.91	53	53.1	53.05	1	64	64.1	64.05	0.83	1	97	65	95	65	96	65	2.38	0.93	4.29	1.36	4	56	250	49	7	300	36	100	7	2650	2
143	143	143	28.2	28.2	28.2	13.79	54	54.1	54.05	1	62	62.1	62.05	0.87	1	92	70	92	74	92	72	3.65	0.57	5.6	1.61	12	7	0	3.5	7	210	240	140	21	3850	1
150.4	150.5	150.45	57.2	57.3	57.25	25.29	84.7	84.8	84.75	2	89	89.2	89.1	0.95	2	110	70	118	70	114	70	2.51	1.07	4.54	1.36	4	1	2250	14	7	363	114	182	41.42	3900	2
151	151	151	41.6	41.7	41.65	18.27	63	63	63	1	78.5	78.3	78.4	0.8	1	108	58	100	50	104	54	1.37	0.67	3.41	1.56	9	6	1500	7	7	80	40	420	35	3500	1
154.5	154.6	154.55	33.5	33.5	33.5	14.03	54.9	55	54.95	1	68.8	68.9	68.85	0.8	1	102	64	100	62	101	63	2.93	0.65	4.88	1.7	21	14	1000	3	7	910	420	0	7	2850
141.5	141.6	141.55	39	39.1	39.05	19.49	69.8	69.7	69.75	1	77.5	77.4	77.45	0.9	2	100	60	102	60	101	60	3.13	0.7	4.58	1.13	3	18	750	10	7	390	340	350	14.58
157	157	157	70.1	70	70.05	28.42	90.5	90.6	90.55	2	92.5	92.6	92.55	0.98	2	118	70	118	68	118	69	2.87	1.14	4.66	1.18	8	8	0	3	7	1120	300	1470	14.58	2950	2
141.5	141.6	141.55	37.1	37.2	37.15	18.54	64	64.1	64.05	1	72.1	72.2	72.15	0.89	1	101	64	102	66	101.5	65	1.37	0.48	3	1.3	14	7	0	14	7	240	360	0	0	2900	2
139.5	139.5	139.5	46.6	46.6	46.6	23.95	79.4	79.5	79.45	2	79	79.1	79.05	1.01	2	96	60	98	62	97	61	4.04	1.53	5.97	1.27	7	14	250	1	7	3080	2200	420	1.98	3300	1
142	142.1	142.05	48.1	48	48.05	23.81	74.2	74.3	74.25	1	83.5	83.6	83.55	0.89	1	110	70	111	70	110.5	70	3.37	0.89	5.4	1.57			250							3600	1
152	152	152	39.8	39.8	39.8	17.23	64.5	64.6	64.55	1	73	72.9	72.95	0.88	1	100	58	98	56	99	57	2.87	0.53	4.83	1.63			375
133	133.1	133.05	33	33.1	33.05	18.67	62.5	62.6	62.55	1	70.7	70.5	70.6	0.89	1	106	64	104	68	105	66	2.28	0.66	4.47	1.75			1750
133	133	133	31.2	31.2	31.2	17.64	62	62.2	62.1	1	66.5	66.6	66.55	0.93	2	94	67	95	66	94.5	66.5	1.4	0.56	2.83	1.11	18	14	250	18	7	1110	121	1350		2800	2
140.5	140.5	140.5	30.7	30.6	30.65	15.53	52.7	52.8	52.75	1	65.7	65.9	65.8	0.8	1	99	62	98	60	98.5	61	3.63	0.41	5.79	1.92	6	14	250	7	7	180	150	245		2600	1
160.2	160.3	160.25	74.3	74.3	74.3	28.93	89.5	89.6	89.55	2	99	98.5	98.75	0.91	2	120	64	120	60	120	62	1.63	0.59	3.03	0.95	14	28	500	7	5	150	420	210	35	3450	2
147.5	147.4	147.45	36.5	36.5	36.5	16.79	61.8	61.8	61.8	1	74	74	74	0.84	2	98	64	106	68	102	66	1.94	0.85	3.81	1.55	10	7		5	7	210	70	70	69.88		1
156.8	156.7	156.75	49.3	49.3	49.3	20.06	73	73	73	2	83.3	83.3	83.3	0.88	2	108	62	104	60	106	61	1.55	0.81	3.5	1.41	35	28	750	21	7	75	60	140	56	3100	2
161.6	161.6	161.6	65.8	65.8	65.8	25.2	88.1	88.1	88.1	2	95	95	95	0.93	2	110	70	110	68	110	69	1.63	0.62	3.27	1.23	21	35	0	21	7	225	210	210	52.5	2600	2
170.7	170.4	170.55	49.1	49.1	49.1	16.88	66	66	66	1	83.5	83.5	83.5	0.79	1	90	60	90	60	90	60	1.37	0.99	2.95	0.95	8	7	250	7	7	40	60	700	43.17	3800	2
145	145	145	33.8	33.7	33.75	16.05	62	62	62	1	78	78	78	0.79	1	96	60	96	60	96	60	3.19	1.47	5.32	1.45	5	7	0	7	7	60	60	60	56	3800	2
146.8	146.7	146.75	28.6	28.6	28.6	13.28	55.3	55.3	55.3	1	68	68	68	0.81	2	106	57	105	57	105.5	57	3.13	1.16	4.97	1.22	10	7	250	7	7	90	450	630	68.25	3200	1
157.1	157.1	157.1	45.6	45.6	45.6	18.48	72.5	72.5	72.5	2	84.5	84.5	84.5	0.86	2	119	69	120	70	119.5	69.5	1.79	0.67	3.65	1.5	6	7	0	5	7	60	140	2100	35	3300	1
153.5	153.4	153.45	52.5	52.5	52.5	22.3	76	76	76	2	90	90	90	0.84	2	110	70	110	72	110	71	2.07	0.91	4.01	1.41	14	21	1250	6	7	280	120	630	38.5	3100	2
159.1	159.2	159.15	42.7	42.6	42.65	16.84	63.5	63.5	63.5	1	78	78	78	0.81	2	90	58	86	55	88	56.5	2.12	0.64	3.44	0.99	14	28	0	3	7	180	60	210	25.67	3300	1
143.1	143.2	143.15	34.8	34.8	34.8	16.98	60	60	60	1	74	74	74	0.81	2	102	60	102	60	102	60	2.02	0.81	3.85	1.39	12		250	36	7	200	75	140	35
147.3	147.4	147.35	31.7	31.7	31.7	14.6	56	56	56	1	70	70	70	0.8	1	100	60	100	60	100	60	2.28	0.75	3.89	1.31	12	6	0	28	7	200	60	175	14	3500	1
134.7	134.7	134.7	28.9	28.9	28.9	15.93	61	61	61	1	69	69	69	0.88	2	110	71	110	70	110	70.5	2.51	1.01	4.56	1.55	2	14	0	7	7	180	80	70	8.17	3000	2
149.9	149.8	149.85	46.4	46.4	46.4	20.66	70	70	70	1	86.5	86.5	86.5	0.81	2	86	50	88	46	87	48	1.45	1.36	2.96	0.88	12	14	1000	14	7	270	480	210	3.5	4000	2
141.5	141.6	141.55	30.1	30.1	30.1	15.02	62.5	62.5	62.5	1	71	71	71	0.88	2	90	60	88	56	89	58	1.97	0.47	3.84	1.46	28	35	1500	21	6	450	180	210	5.83	3100	1
147	147	147	38.5	38.5	38.5	17.82	68.5	68.5	68.5	1	77.5	77.5	77.5	0.88	2	99	48	95	48	97	48	1.86	0.7	3.61	1.39	24	63	500	10	7	80	60	40	3.5	3150	1
141.9	141.8	141.85	38.4	38.4	38.4	19.08	71	71	71	2	82	82	82	0.87	2	100	70	100	70	100	70	3.06	1.24	5.02	1.45	10	18	250	1	7	90	130	555	22.17	2500	2
152.9	152.8	152.85	35.9	35.9	35.9	15.37	59	59	59	1	77	77	77	0.77	1	86	52	86	54	86	53	2.28	1.1	4.11	1.23	5	21		7	7	0	0	210		3250	1
169.5	169.6	169.55	51.8	51.8	51.8	18.02	64.1	64	64.05	1	84.7	84.6	84.65	0.76	1	84	58	96	58	90	58	1.71	0.68	3.67	1.5	14	14	0	10	7	150	40	150	87.5		1
153.2	153.1	153.15	38.4	38.4	38.4	16.37	60.2	60.3	60.25	1	73.7	73.8	73.75	0.82	1	90	60	88	58	89	59	1.68	0.67	3.39	1.05	10	35	1000	10.5	7	0	30	350	79.33	3400	2
168.1	168.1	168.1	46.2	46.1	46.15	16.33	64.2	64.3	64.25	1	80	79.8	79.9	0.8	1	106	62	106	62	106	62	2.02	0.98	4.04	1.24	8	21	500	10	7	120	39	420	79.33	3500	2
162.5	162.4	162.45	44.2	44.2	44.2	16.75	62.5	62.7	62.6	1	80.2	80.2	80.2	0.78	1	102	62	110	70	106	66	1.74	0.64	3.2	1.01	5	21	1125	14	7	60	40	280	79.33	3150	2
156.5	156.5	156.5	39.6	39.5	39.55	16.15	60.5	60.6	60.55	1	75.5	75.6	75.55	0.8	1	90	58	88	54	89	56	2.69	1.04	4.81	1.34	7	7	1250	35	7	350	120	420	70	3200	1
162.4	162.2	162.3	44.5	44.6	44.55	16.91	62.1	62.2	62.15	1	80.8	81.1	80.95	0.77	1	98	60	90	58	94	59	1.58	1.3	3.71	1.25	8	5	0	3	6	225	60	300	80.5	2850	1
159.5	159	159.25	45.1	45.1	45.1	17.78	66.4	66.5	66.45	1	78.8	78.9	78.85	0.84	1	88	48	86	50	87	49	1.3	0.87	3.29	1.55	35	35	500	35	7		420	840	59.5	2700	2
169	168.9	168.95	47.4	47.5	47.45	16.62	64	64.2	64.1	1	78.5	79	78.75	0.81	1	110	60	100	58	105	59	2.18	1.39	3.9	1.01	8	25	1000	21	7	120	120	140	77	3300	2
174	174.3	174.15	96.7	96.8	96.75	31.9	105.1	105	105.05	2	110.8	111	110.9	0.95	2	98	68	96	68	97	68	1.35	1.93	3.46	1.11	14	12	1000	7	7	360	1800	420	87.5		2
170	170	170	71.2	71.2	71.2	24.64	85.5	85.6	85.55	2	93.4	93.5	93.45	0.92	2	108	66	106	64	107	65	1.61	1.83	3.66	1.16	7	14	2000	21	7	60	150	420	73.5	3400	1
153	153	153	44.8	44.8	44.8	19.14	69.8	69.7	69.75	1	79.5	79.8	79.65	0.88	1	88	60	88	60	88	60	1.89	1.36	4.25	1.62	14	7	750	14	7	180	240	210	66.5	3300	1
166.5	166.5	166.5	52.9	52.9	52.9	19.08	70.5	70.4	70.45	1	83.9	84	83.95	0.84	1	94	56	96	58	95	57	2.85	1.03	5.05	1.45	21	15	1000	21	7	630	0	630	56	2950	2
153.1	153	153.05	40.1	40.1	40.1	17.12	61.5	61.6	61.55	1	74	74	74	0.83	1	90	54	86	48	88	51	2.02	0.98	3.82	1.24	2.4	7	1500	5.6	5	0	0	3780	66.5	3200	2
155.5	155.6	155.55	40.3	40.4	40.35	16.68	62.7	63	62.85	1	75.4	75.7	75.55	0.83	1	100	64	96	64	98	64	2.36	0.93	4.22	1.29	6	7	0	42	7	280	0	630	51.33	3850	2
164.3	164.2	164.25	40.4	40.4	40.4	14.98	62.8	63	62.9	1	75.6	75.5	75.55	0.83	1	110	70	108	68	109	69	2.64	0.68	4.64	1.67	6	7	0	2.5	7	60	90	150	66.5	3550	1
164.5	164.5	164.5	51.3	51.2	51.25	18.94	65.2	65.3	65.25	1	85	85.1	85.05	0.77	1	104	60	100	58	102	59	2.12	0.77	4.3	1.67	10	14	2000	14	7	420	210	280	70	2400	1
166	166.1	166.05	54	53.9	53.95	19.57	68.4	68.5	68.45	1	86.5	86.7	86.6	0.79	1	100	52	96	56	98	54	2.1	1.09	4.37	1.56	14	35	0	21	7	0	270	210	68.25	3000	1
164	164	164	56.8	56.9	56.85	21.14	73.4	73.5	73.45	1	87.4	87.5	87.45	0.84	1	100	56	86	56	93	56	1.63	0.91	3.81	1.55	6	4		14	7	90	90		59.5	3100	1
163.8	163.9	163.85	42	42.1	42.05	15.66	62.4	62.6	62.5	1	79	79.2	79.1	0.79	1	96	64	94	60	95	62	1.89	0.89	3.18	0.81	14	14	750	5	7	120	600	210	56	2850	1
154.5	154.7	154.6	36.5	36.5	36.5	15.27	58.6	58.5	58.55	1	69.4	69.3	69.35	0.84	1	106	58	106	56	106	57	2.2	0.78	4.33	1.76	12	7	0	14	7	450	300	140	56
142.1	142.1	142.1	32.2	32.3	32.25	15.97	55.6	55.9	55.75	1	70.3	70.5	70.4	0.79	1	100	68	90	60	95	64	1.99	0.67	4.07	1.52	9	49	2000	49	7	420	0	210	66.5	2750	1
160	160.1	160.05	39.8	39.8	39.8	15.54	56	56.1	56.05	1	73.5	73.7	73.6	0.76	1	98	60	98	64	98	62	1.79	0.74	4.52	2.03	9	7	1000	7	7	150	40	315	66.5	3600	2
170.6	170.6	170.6	53.5	53.3	53.4	18.35	66	65.7	65.85	1	83.2	83.3	83.25	0.79	1	98	60	98	61	98	60.5	1.35	1.57	3.16	0.85	14	21	1000	14	7	180	120	210	52.5	4100	2
162.5	162.7	162.6	42.5	42.4	42.45	16.06	61.3	61.2	61.25	1	74.6	74.7	74.65	0.82	1	98	66	98	64	98	65	1.94	1.23	4.31	1.63	5	21		14	7	210	420	315	52.5	2800	2
150.5	150.6	150.55	37.5	37.4	37.45	16.52	62	62.4	62.2	1	73	73.2	73.1	0.85	1	88	60	88	58	88	59	2.93	0.48	4.64	1.48	12.5	35	250	28	7	20	0	175	56	3450	2
167.6	167.5	167.55	45.9	46	45.95	16.37	68	67.5	67.75	1	79.8	80	79.9	0.85	1	98	60	100	60	99	60	2.05	0.88	4.06	1.45	5	14	2000	2	7	45	0	0	63	2900	1
155.1	155	155.05	49.8	49.7	49.75	20.69	67.1	67.2	67.15	1	83	83	83	0.81	1	90	54	94	58	92	56	2.51	1.21	4.46	1.3	7	7	1500	7	7	630	630	630	66.5	2750	1
152.5	152.7	152.6	51.2	51.1	51.15	21.97	73.8	74	73.9	1	80.8	81	80.9	0.91	2	86	48	84	48	85	48	2.93	0.96	4.72	1.03	5	14	1500	7	7	40	120	105	65.33	3400	2
169	169	169	59.5	59.5	59.5	20.83	75.8	75.7	75.75	1	87.1	87.2	87.15	0.87	1	90	56	86	52	88	54	2.15	0.77	4.26	1.64	49	49	0	5	7	480	875	770	50.52	3300	1
178.5	178.5	178.5	61.5	61.5	61.5	19.3	68.4	68.5	68.45	1	90.2	90.3	90.25	0.76	1	90	60	100	70	95	65	2.15	1.05	4.86	1.96	7	7	500	7	7		1260	490	63	3300	2
148.5	148.6	148.55	47.3	47.3	47.3	21.43	70.8	70.9	70.85	1	84	84.2	84.1	0.84	1	82	54	82	54	82	54	2.07	0.77	3.89	1.1	12	35	500	7	7	1020	210	0	64.17	3200	1
153.1	153.2	153.15	48.6	48.7	48.65	20.74	77.3	76.7	77	1	81.9	82.1	82	0.94	2	82	54	84	52	83	53	1.55	0.5	3.78	1.62	14	21	0	14	7	490	210	350	65.33		1
158.5	158.6	158.55	46.1	46.1	46.1	18.34	71.2	71.3	71.25	1	80.8	80.9	80.85	0.88	1	90	58	88	56	89	57	2.07	1.04	4.08	1.32	10	21	1000	21	7	280	105	455	56	2950	2
152.5	152.6	152.55	58.2	58.3	58.25	25.03	86.5	86.4	86.45	2	90.2	90.4	90.3	0.96	2	102	62	100	60	101	61	1.58	0.88	3.5	1.14	7	14	500	7	7	240	540	3360	69.88	3000	1
171.4	171.3	171.35	72.7	72.7	72.7	24.76	84.2	83.9	84.05	2	95	95.3	95.15	0.88	1	110	60	110	60	110	60	2.43	0.93	3.9	0.84	7	10.5	5250	6	7	90	0	329	45.5	3400	2
169	169	169	43.3	43.2	43.25	15.14	62.5	62.6	62.55	1	76.5	76.6	76.55	0.82	1	88	58	88	58	88	58	1.63	0.77	3.04	1.07	7	3.5	2000	0.4	7	90	210	210	65.33	3400	1
153	153.1	153.05	35.5	35.5	35.5	15.16	59.6	59.4	59.5	1	72.5	72.4	72.45	0.82	1	90	60	90	60	90	60	1.4	0.5	3.8	1.94	5	7	250	21	7	210	70	140	50.17	3600	2
157.2	157.4	157.3	39.1	39.2	39.15	15.82	61.4	61.6	61.5	1	72.4	72.5	72.45	0.85	1	88	60	96	60	92	60	0.98	0.94	2.8	1.16	5	14	750	14	7	30	300	560	42	3250	2
151	151.1	151.05	47.7	47.8	47.75	20.93	69.5	69.6	69.55	1	80.9	81	80.95	0.86	1	110	70	110	72	110	71	1.92	0.67	3.35	1.1	10	4		10	7	210	0	105	45.5	4300	2
152.2	152.1	152.15	59.8	59.7	59.75	25.81	87.4	86.9	87.15	2	88	88.2	88.1	0.99	2	100	70	102	70	101	70	1.48	1.71	3.46	1.04	5	14	2000	7	7	240	80	50	49	3150	1
174.5	174.6	174.55	61.5	61.5	61.5	20.19	73.5	73.6	73.55	1	90	90.1	90.05	0.82	1	106	60	104	58	105	59	1.76	0.55	3.75	1.74	4.5	7	0	14	7	30	0	250	56	3300	2
173.1	173	173.05	79.1	79.2	79.15	26.43	89	89.1	89.05	2	101.3	101.5	101.4	0.88	1	118	64	110	64	114	64	2.43	1.35	4.66	1.29	14	14	500	5	7	315	315	2100	56	3200	2
166	166	166	75.2	75.2	75.2	27.29	88.5	88.7	88.6	2	103.2	103.1	103.15	0.86	1	110	68	110	66	110	67	2.31	1.15	3.89	1.09	9	14		7	7	75	25	280	45.5	3600	2
166.7	166.5	166.6	45.7	45.6	45.65	16.45	62.5	63	62.75	1	78.7	79	78.85	0.8	1	100	60	100	60	100	60	2.43	1.09	4.23	1.17	7	7	0	7	7	0	60	420	56	3100
160	160	160	48.1	48.2	48.15	18.81	67.1	67.2	67.15	1	80.3	80.2	80.25	0.84	1	86	58	92	58	89	58	2.02	0.53	3.76	1.38	49	49		49	7	0	0	280	35	3300	1
172	172.1	172.05	63.5	63.5	63.5	21.45	74	74.2	74.1	1	90.5	90.7	90.6	0.82	1	117	64	122	68	119.5	66	2.12	0.53	3.48	1.13	14	21	3000	14	7	60	360	840	38.5	3400	1
162.3	162.2	162.25	48.3	48.3	48.3	18.35	67.9	68	67.95	1	80.8	80.9	80.85	0.84	1	100	64	100	62	100	63	2.38	0.74	3.81	1.07	7	7	3000	21	2	1260	840	4200	42	3500	1
161	161	161	58.4	58.4	58.4	22.53	80.6	80.7	80.65	2	89.5	89.6	89.55	0.9	2	110	70	110	70	110	70	2.69	1.7	4.91	1.16	7	14		6	7	630	210	315	32.67	3300	1
155.4	155.5	155.45	38.6	38.6	38.6	15.97	61.2	61.1	61.15	1	72.8	72.9	72.85	0.84	1	100	60	100	60	100	60	1.97	0.48	3.73	1.49			0		7	300	240	525	42	3500	2
158	158	158	51.6	51.5	51.55	20.65	66.7	66.8	66.75	1	84.1	84.2	84.15	0.79	1	92	64	92	60	92	62	1.76	0.71	3.26	1.11	14	0	0	7	7	420	420	280	21	3650	1
150	150.1	150.05	35.7	35.6	35.65	15.83	62.7	62.8	62.75	1	73.1	73	73.05	0.86	1	96	58	98	58	97	58	2.59	0.82	4.19	1.42	7	21	750	6	7	210	30	210	49	2700	2
149.6	149.5	149.55	43.6	43.7	43.65	19.52	67.8	68	67.9	1	79.1	79.4	79.25	0.86	1	80	50	82	50	81	50	1.97	1.23	3.97	1.15	12	14	2250	6	4				35	3550	2
172	172	172	48.7	48.7	48.7	16.46	65.5	65.6	65.55	1	81	81.1	81.05	0.81	1	104	62	98	60	101	61	1.42	0.51	3.1	1.09	21	49	500	21	7	420	210	0	42	3900	2
168.2	168	168.1	45.4	45.3	45.35	16.05	64.2	64.1	64.15	1	75.7	75.8	75.75	0.85	1	120	70	116	68	118	69	1.45	1.11	3.31	1.24	10.5	14	750	4	7	12	20	280	28	3400	1
164.7	164.5	164.6	74.9	75	74.95	27.66	100	100.5	100.25	2	97.8	98.2	98	1.02	2	100	70	102	70	101	70	2.69	1.11	4.82	1.32	7	0.7	1250	7	7	60	0	70	21	3150	1
154.2	154	154.1	51.5	51.5	51.5	21.69	70.7	70.8	70.75	1	85.4	85.5	85.45	0.83	1	90	55	100	60	95	57.5	3.03	1.57	5.04	1.34	0	7	1500	28	7		0	1050	21	3250	2
155.5	155.7	155.6	57.2	57.3	57.25	23.65	87.2	87.1	87.15	2	87.1	87.2	87.15	1	2	90	56	88	54	89	55	2.82	1.04	4.93	1.45	7	28	500	12	7	240	420	1470	21	3350	1
165	165.1	165.05	50.2	50.3	50.25	18.45	67	67.1	67.05	1	84	84.1	84.05	0.8	1	108	62	106	60	107	61	1.63	0.46	3.22	1.15	9	7	250	14	7	270	60	1470	28	1750	1
158	158	158	57.3	57.3	57.3	22.95	82.7	82.8	82.75	2	87	87.1	87.05	0.95	2	104	48	98	48	101	48	3.55	0.71	5.22	1.33	10	14	500	21	7	90	1680	210	35	3900	1
146.8	147	146.9	55.7	55.7	55.7	25.81	83.8	83.9	83.85	2	89.4	89.5	89.45	0.94	2	110	76	110	76	110	76	1.86	0.84	4.67	2.1	10	21		14	7	630	90	140	63	3200	2
156.5	156.3	156.4	45.1	45.1	45.1	18.44	67.2	67.3	67.25	1	78.2	78.1	78.15	0.86	1	98	56	98	56	98	56	3.16	1.93	5.31	1.08	14	21	250	25	7	910	630	840	14	3350	1
165	165.2	165.1	47.7	47.7	47.7	17.5	65.5	65.6	65.55	1	80.4	80.5	80.45	0.81	1	110	70	106	66	108	68	1.5	1.13	3.54	1.33	14	21	0	14	7	420	60	1260	17.5	2800	1
168	168	168	58.8	58.8	58.8	20.83	73.5	73.6	73.55	1	89.9	90	89.95	0.82	1	90	60	92	62	91	61	1.32	1.32	3.16	0.99	7	14	0	7	7	16	20	280	28	3200	1
174	174	174	48.7	48.7	48.7	16.09	63	63.1	63.05	1	78.5	78.6	78.55	0.8	1	90	70	90	70	90	70	2.25	1.23	4.54	1.44	28	42	0		7	150	280	105	28	3900	2
145.5	145.3	145.4	32.8	32.8	32.8	15.51	58	58.1	58.05	1	69	69.1	69.05	0.84	1	90	60	90	62	90	61	2.49	1.13	4.72	1.55	7	2	3000	7	7	30	60	210	28	3100	1
151	151	151	34.7	34.6	34.65	15.2	59.4	59.5	59.45	1	71.5	71.6	71.55	0.83	1	90	60	92	62	91	61	3.52	0.95	5.59	1.59	15	7	1500	35	7	560	140	350	20.42	3600
163.5	163.5	163.5	39.8	39.8	39.8	14.89	60.8	60.7	60.75	1	74.6	74.7	74.65	0.81	1	88	58	90	58	89	58	2.82	0.83	4.88	1.42	35	35	0	14	7	210	140	420	7
145	145	145	32.1	32.1	32.1	15.27	56	56.2	56.1	1	70.5	70.6	70.55	0.8	1	90	60	90	60	90	60	3.6	0.46	5.75	2.03	21	14		14	7	240	140	210	17.5	2800	2
160.7	160.6	160.65	58.7	58.8	58.75	22.76	80.1	80.5	80.3	2	87.8	88	87.9	0.91	2	120	65	122	65	121	65	1.84	0.59	3.47	1.27	49	49	1250	49	7	50	120	0	21	2950	2
155.5	155.5	155.5	33.6	33.6	33.6	13.9	58.5	58.6	58.55	1	69.8	69.9	69.85	0.84	1	110	58	112	60	111	59	2.77	1.51	5.22	1.43	21	14	1000	63	7	210	210	420	28	2750	1
154	154	154	74.9	74.9	74.9	31.58	97	97.2	97.1	2	104	104.2	104.1	0.93	2	100	80	100	70	100	75	2.85	2.11	5.08	1.17	8	14	500	21	0	30	30	45	35	3750	1
167	167.1	167.05	61.3	61.3	61.3	21.97	77.5	77.6	77.55	1	91	91.2	91.1	0.85	1	110	72	110	68	110	70	1.36	0.86	3.46	1.53	1	7	750	49	7	150	20	140	35	3300	1
149	149	149	52.9	52.9	52.9	23.83	77.4	77.5	77.45	1	89	89.1	89.05	0.87	1	98	64	92	62	95	63	2.31	1.14	4.54	1.44	10	14		14	7	240	60	840	16.33
165.5	165.5	165.5	66.2	66.1	66.15	24.15	87	87.1	87.05	2	96.5	96.6	96.55	0.9	2	98	60	96	60	97	60	2.2	1.22	4.12	1.16	40	49	0	49	7	735	210	630	3.5	3100	1
160.5	160	160.25	44.5	44.6	44.55	17.35	62.3	62.2	62.25	1	77.7	77.8	77.75	0.8	1	92	62	94	62	93	62	1.58	1.4	3.68	1.22	14	35	0		7	32	490	490	17.5
160	159.9	159.95	55.1	55	55.05	21.52	86.7	87.5	87.1	2	86.3	86.1	86.2	1.01	2	96	64	96	64	96	64	2.59	1.35	4.21	0.95	8	21	5250	35	7	90	20	490	2.33	3150	1
171	171	171	53	53	53	18.13	72	72.1	72.05	1	84.5	84.6	84.55	0.85	1	100	70	102	68	101	69	2.25	0.43	3.79	1.28	14	7	1500	14	7	105	70	105	14	2700	1
170	170	170	57.4	57.5	57.45	19.88	73	73	73	1	86.5	86.6	86.55	0.84	1	100	66	100	64	100	65	2.31	0.59	4.06	1.14	0	0	250	0	7	400	150	630	3.5	3200	2
153.5	153.4	153.45	46.8	46.9	46.85	19.9	71.5	72.1	71.8	1	78.3	78.5	78.4	0.92	2	106	68	106	68	106	68	1.42	0.67	3.05	1.17	4.5	14	0	14	7	180	210	315	14	3500	2
144.7	144.5	144.6	28.9	28.9	28.9	13.82	56.3	56.4	56.35	1	65.6	65.8	65.7	0.86	1	86	56	86	56	86	56	1.97	0.81	4.12	1.56	6	14	1500	14	7	120	150	945	1.75	2800	1
162.5	162.5	162.5	39.6	39.5	39.55	14.98	57.6	57.7	57.65	1	74	74.1	74.05	0.78	1	102	58	100	60	101	59	2.23	0.57	4.11	1.63	1	3	0	5	5	15	120	270	4.67	3450
160	160	160	42.3	42.4	42.35	16.54	58.7	58.6	58.65	1	77	76.9	76.95	0.76	1	90	60	88	60	89	60	2.07	1.02	4.01	1.27	8	7	5250	7	5	0	160	60	3.5
157	157	157	37.7	37.7	37.7	15.29	59.3	59.2	59.25	1	73	73.1	73.05	0.81	1	90	56	88	54	89	55	2.25	0.94	3.88	1.19	12	18	500	18	7		210	420	14	3850	2
148.2	148.3	148.25	34.8	34.8	34.8	15.83	60.4	60.5	60.45	1	71.8	71.9	71.85	0.84	1	90	60	90	60	90	60	3.34	1.08	5.24	1.17	10	56	0	56	7	75	25	105	21	4400	2
161.5	161.6	161.55	44	44	44	16.86	61.8	61.9	61.85	1	77.6	77.8	77.7	0.8	1	96	60	98	60	97	60	1.61	0.69	3	1.15	21		0	14	7	600	1260	1260	21	3100	2
162.5	162.5	162.5	41.7	41.6	41.65	15.77	61.7	61.8	61.75	1	76.2	76.3	76.25	0.81	1	98	64	98	62	98	63	1.24	0.87	3.16	1.34	5	14	1000	14	5	350	200	560	31.5	3150	1
161.5	161.7	161.6	62.8	62.7	62.75	24.03	78.5	78.6	78.55	1	92.3	92.4	92.35	0.85	1	112	62	110	60	111	61	2.38	2.27	4.57	0.99	12	56	500	28	7	490	490	210	7
146.2	146.3	146.25	33.9	34	33.95	15.87	58	58.2	58.1	1	73.1	73	73.05	0.8	1	98	65	96	66	97	65.5	3.03	0.98	5.16	1.42	14	12	1125	14	7	270	520	525	8.17	2700	1
159.8	159.7	159.75	57.8	57.7	57.75	22.63	80.4	80.3	80.35	2	88.3	88.4	88.35	0.91	2	96	62	98	60	97	61	1.37	1.83	3.49	0.89	21	14	0	5	7	1680	2100	90	3.5	3250	1
162.5	162.6	162.55	50.6	50.7	50.65	19.17	70.4	70.5	70.45	1	82	82.2	82.1	0.86	1	104	70	104	66	104	68	1.28	0.63	4.33	2.31	5	14	4375	28	7				7	3300	2
156.5	156.6	156.55	61.5	61.5	61.5	25.09	87.5	87.5	87.5	2	89.5	89.6	89.55	0.98	2	100	60	100	70	100	65	3.94	2.07	6.07	1.12	4	14	4000	7	7	420	210	210	14	3400	1
149	149	149	31.1	31.1	31.1	14.01	55.1	55	55.05	1	67.5	67.7	67.6	0.81	1	90	60	92	58	91	59	2.18	0.73	4.02	1.35	21	14	2500	14	7	840	120	140	0	2650	2
162.2	162	162.1	59.3	59.2	59.25	22.55	79.7	79.8	79.75	2	89.5	89.6	89.55	0.89	1	110	62	108	60	109	61	1.76	1.46	3.63	1.08	12			7	6	450	150	315	0		1
149.5	149.6	149.55	29.7	29.7	29.7	13.28	52.5	52.6	52.55	1	57.3	57.4	57.35	0.92	2	88	58	90	58	89	58	2.41	1.44	4.7	1.45	12	18	500	12	7	540	150	280	9.33	3150	2
162	162.1	162.05	61	61	61	23.23	83	83.1	83.05	2	94	94.1	94.05	0.88	1	110	60	110	60	110	60	2.64	0.95	4.41	1.36	2	21	0	7	7	36	25	0	0.35	2600	1
158.2	158.1	158.15	46.1	46.2	46.15	18.45	67.6	67.5	67.55	1	80.3	80.5	80.4	0.84	1	82	46	80	46	81	46	1.04	0.91	2.96	1.22	14	14	0	7	7	90	70	560	2.33	3650	2
159.5	159.2	159.35	50.5	50.4	50.45	19.87	67.8	67.7	67.75	1	83.7	83.8	83.75	0.81	1	96	58	94	60	95	59	2.43	1.26	4.2	1.2	28	14	0	21	7	60	0	300	14	3600	1
153.5	153.5	153.5	42.7	42.7	42.7	18.12	68.3	68.4	68.35	1	77.8	77.9	77.85	0.88	1	92	60	92	60	92	60	2.2	2.03	4.97	1.7	14	7	2000	14	7	30	90	70	9.33	3000	1
156	156.1	156.05	38.8	38.8	38.8	15.93	64.5	64.6	64.55	1	74	74.1	74.05	0.87	1	96	60	94	58	95	59	1.84	0.54	3.64	1.53	14	21	4500	49	5	60	20	490	14	3500	1
148	148.1	148.05	45.7	45.6	45.65	20.83	70.6	71.2	70.9	1	77.4	78	77.7	0.91	2	90	60	92	60	91	60	1.58	0.9	3.39	1.15	7	14	0	14	7	0	300			3200	2
154	154	154	49.9	49.9	49.9	21.04	69.5	69.6	69.55	1	82.3	82.4	82.35	0.84	1	98	60	100	62	99	61	1.68	0.68	3.82	1.66	12	14	0	14	7	142	201	0		2700	2
154	154.1	154.05	40.5	40.5	40.5	17.07	65.7	65.5	65.6	1	75.5	75.4	75.45	0.87	1	90	60	96	60	93	60	1.32	0.54	3.13	1.5	21	0	1250	21	0	0		210		3050	1
163	163.1	163.05	60.7	60.7	60.7	22.83	82	81.9	81.95	2	88.8	89	88.9	0.92	2	102	82	100	80	101	81	2.62	2.05	4.42	0.9	14	35	0	21	7	180	360	540		2900	1
165	165.1	165.05	43.4	43.4	43.4	15.93	63	63.1	63.05	1	79	79.1	79.05	0.8	1	100	62	100	64	100	63	1.28	0.59	3.06	1.3	1	14	0	21	7	90	630	150		3300	1
159.7	159.6	159.65	49.2	49.3	49.25	19.32	68.8	69	68.9	1	80.9	81.1	81	0.85	1	100	68	106	70	103	69	2.33	0.74	4.14	1.26	12	14	1000	14	7	300	360	720		4500	1
156	156	156	54.3	54.3	54.3	22.31	74.5	74.6	74.55	1	84.7	84.8	84.75	0.88	1	100	52	96	50	98	51	2.62	0.9	4.48	1.25	10		750	42	7	180	630			3100	1
163.7	163.8	163.75	44.2	44.3	44.25	16.5	63.6	63.8	63.7	1	78	78.1	78.05	0.82	1	90	60	94	58	92	59	1.5	1.06	3.31	1.13	5	21	500	21	7	210	0	140		3000	1
151.5	151.5	151.5	48.6	48.6	48.6	21.17	73.2	73.3	73.25	1	79.7	79.7	79.7	0.92	2	90	60	88	62	89	61	2.25	0.93	3.86	1.08	2				2	240	90	210		3650	1
162	162	162	51.1	51.2	51.15	19.49	66	66.1	66.05	1	81.7	81.8	81.75	0.81	1	86	50	84	48	85	49	2.1	0.75	4.05	1.59	4	21	2500	7	7	480	70	140		3400	1
156.8	157	156.9	70.4	70.4	70.4	28.6	94.9	95	94.95	2	100.3	100.2	100.25	0.95	2	110	60	106	56	108	58	3.29	2.24	5.55	0.96	10	3	500	7	7	0		350		2850	1
150	150.1	150.05	35.7	35.7	35.7	15.86	59.2	59.3	59.25	1	74.5	74.7	74.6	0.79	1	110	70	108	68	109	69	2.87	0.55	4.44	1.4	3.5	5.6		2.8	7	210	240	105		3250	1
150.5	150.4	150.45	46.9	47	46.95	20.74	75.7	75.8	75.75	1	82.5	82.6	82.55	0.92	2	94	62	98	60	96	61	2.38	0.73	4.72	1.87	9	35	0	21	7	210	390	140		3400	2
157	157	157	59.2	59.3	59.25	24.04	81.9	82	81.95	2	88	87.9	87.95	0.93	2	108	60	102	62	105	61	1.1	0.63	3.27	1.74	7	7	8000	21	7	105	75	105			1
153.5	153.4	153.45	49.9	49.8	49.85	21.17	76.2	76.3	76.25	1	81.7	81.9	81.8	0.93	2	100	62	100	65	100	63.5	1.68	0.74	3.18	1.08	4	7	500	14	7	320	300	210		3200	1
153	153	153	39.5	39.5	39.5	16.87	59.7	59.6	59.65	1	73.4	73.5	73.45	0.81	1	96	54	92	54	94	54	2.85	0.5	4.79	1.62	15	21	0	35	7	150	550	140		3600	1
159.5	159.5	159.5	43.1	43	43.05	16.92	63.5	63.7	63.6	1	75.1	75.2	75.15	0.85	1	92	60	88	60	90	60	2.38	0.95	4.19	1.41	2	14	1000	7	7	0	175	280		3250	1
159	159	159	52.2	52.1	52.15	20.63	76.3	76.2	76.25	1	83	83.1	83.05	0.92	2	96	64	92	64	94	64	2.25	1.19	3.74	1.14	5	28	500	63	7	70	70	70		3750	1
158	158.1	158.05	49.9	49.9	49.9	19.98	73.5	73.6	73.55	1	87.3	87.5	87.4	0.84	1	104	62	108	70	106	66	1.24	0.55	3.68	1.97	21	28	0	10	7	630	210	210		3100	2
155.5	155.2	155.35	51.5	51.4	51.45	21.32	76.6	76.7	76.65	1	84.5	84.6	84.55	0.91	2	90	60	88	56	89	58	3.13	1.1	4.83	1.02		35	500	7	7	420	441	140		3250	1
151	151	151	51	51	51	22.37	80.5	80.6	80.55	2	85	85.1	85.05	0.95	2	100	60	98	56	99	58	2.12	0.81	4.15	1.45	7	14	500	0.5	7	180	240	420		2800	1
149.2	149.5	149.35	36.1	36.1	36.1	16.18	59.6	59.7	59.65	1	73.5	73.6	73.55	0.81	1	90	58	88	56	89	57	3.81	1.51	5.98	1.36	12	42	1000	42	7	90	160	420		3250	1
153.4	153.5	153.45	45.8	45.8	45.8	19.45	69.7	69.8	69.75	1	81.5	81	81.25	0.86	1	106	68	106	64	106	66	1.35	0.68	3.13	1.4	2	14	1500	7	7	210	50	525		3600	1
142.5	142.5	142.5	28	28	28	13.79	53.5	53.9	53.7	1	65.2	65.3	65.25	0.82	1	94	58	92	58	93	58	2.28	0.58	4.44	1.78	10	7	4000	14	7	160	40	1295		3050	1
146	145.5	145.75	37.9	37.9	37.9	17.84	64.1	64.1	64.1	1	72.8	72.9	72.85	0.88	1	92	60	90	60	91	60	1.81	0.99	3.41	1.09	8	28	1000	30	7	40	60	1260		3600	1
160.8	160.7	160.75	48	48	48	18.58	63.9	64	63.95	1	81.1	81.2	81.15	0.79	1	90	60	92	64	91	62	1.4	0.71	3.08	1.19	12	28	1500	28	7	2940	360	2940		2800	2
142	142	142	33.1	33.2	33.15	16.44	58.4	58.5	58.45	1	69.8	69.7	69.75	0.84	1	92	58	90	60	91	59	2.31	0.73	3.97	1.29	7	7	2000	14	7	420	90	210	1.75	3050	2
169	169	169	67.5	67.5	67.5	23.63	82.2	82.1	82.15	2	95.9	96	95.95	0.86	1	110	60	106	60	108	60	2.51	0.77	4.31	1.27	1	21	0	7	7	2520	480	630	35	3100	1
157.1	157.2	157.15	37.2	37.2	37.2	15.06	58	58.3	58.15	1	71.3	71.5	71.4	0.81	1	108	60	100	60	104	60	2.12	1	4.31	1.6	2	14	500	14	7	150	300	210	79.33	3300	1
156.2	156.3	156.25	41.2	41.2	41.2	16.88	65	65	65	1	77	77	77	0.84	2	88	58	86	58	87	58	1.81	2.41	4.16	1.04	6	14	0	7	7	150	60	0	87.5	2400	2
160.1	160.2	160.15	38.3	38.3	38.3	14.93	63	63	63	1	76	76	76	0.83	2	86	58	82	58	84	58	1.37	0.6	3.1	1.22	10	0	750	28	0	0	70	105	85.17	3100	2
156.8	156.9	156.85	51.9	51.9	51.9	21.1	75.2	74.6	74.9	2	86.5	86.5	86.5	0.87	2	90	58	96	48	93	53	1.79	2.12	4.15	1.07	10	0	1000	4	7	90	60	150	79.33	3400	2
150	150	150	44.1	44.1	44.1	19.6	67	67	67	1	80.5	80.5	80.5	0.83	2	100	60	98	58	99	59	2.51	1.36	4.63	1.08	28	21	0	14	7	427	427	427	70	4400
151.6	151.7	151.65	41	40.9	40.95	17.81	63	63	63	1	78	78	78	0.81	2	100	70	100	70	100	70	2.25	0.88	4.16	1.29	5	21	500	14	7	180	210	420	77	3900	2
162	162.1	162.05	47.5	47.5	47.5	18.09	66.2	66.2	66.2	1	85.8	85.8	85.8	0.77	1	90	60	90	61	90	60.5	1.92	1.67	3.7	0.86	14	7	750	7	7	90	60	280	79.33	3400	2
156.4	156.4	156.4	39.5	39.5	39.5	16.15	60	60	60	1	77	77	77	0.78	1	100	60	98	58	99	59	1.84	0.93	3.42	0.98	4	14	750	14	7	350	150	350	70	3850	1
159.6	159.8	159.7	45.2	45.2	45.2	17.72	64	64	64	1	81.5	81.5	81.5	0.79	1	92	48	106	50	99	49	2.02	0.69	3.57	1.19	35	49	1000	49	7	80	420	140	63	3600	1
155.2	155.1	155.15	40.7	40.7	40.7	16.91	60	60	60	1	81	81	81	0.74	1	110	68	112	68	111	68	2.77	1.37	4.95	1.43	7	7		7	7	60	0	75	66.5	3100	2
163.1	163.2	163.15	42.1	42.2	42.15	15.84	67.5	67.5	67.5	1	79	79	79	0.85	2	88	60	90	64	89	62	2.77	0.83	4.57	1.33	14	14	500	14	7	600	150	350	70		1
151.3	151.6	151.45	32.8	32.8	32.8	14.3	70.5	70.5	70.5	1	54	54	54	1.31	2	76	58	80	58	78	58	2.64	1.61	4.97	1.32	14	21	1500	10.5	6	270	60	210	79.33	3650	2
161	161.1	161.05	40	39.9	39.95	15.4	60.5	60.5	60.5	1	79	79	79	0.77	1	90	58	92	60	91	59	2.28	1.35	4.5	1.24	5	14	0	7	7	100	210	560	64.17	2800	1
157.7	157.8	157.75	44.5	44.6	44.55	17.9	62.2	62.3	62.25	1	85	85	85	0.73	1	100	60	96	60	98	60	2.1	1.41	4.01	1.08	7	14	0	14	7	60	180	420	56	2650	2
153	153.1	153.05	43	43	43	18.36	71	71	71	1	83	83	83	0.86	2	88	60	88	58	88	59	2.64	1.08	4.44	1.16	4	21	500	3.5	7	140		420	56
153.7	153.6	153.65	44.9	44.8	44.85	19	63	63	63	1	83	83	83	0.76	1	90	56	90	58	90	57	1.4	0.66	3.4	1.66	7	14	750	28	7	300	840	1260	56	3400	2
158	158.1	158.05	37.2	37.3	37.25	14.91	57	57	57	1	73	73	73	0.78	1	90	58	88	56	89	57	2.41	0.56	4.03	1.42	7	14	0	7	7	60	245	210	63	2950	1
160.3	160.4	160.35	54.2	54.3	54.25	21.1	70	70	70	1	87	87	87	0.8	2	110	68	106	62	108	65	2.43	1.06	4.53	1.39	14	14	250	7	7	270	0	70	66.5	3700	2
145.5	145.6	145.55	32.2	32.2	32.2	15.2	57	57	57	1	68	68	68	0.84	2	92	60	90	60	91	60	2.36	0.75	4.5	1.78	4	6	125	7	4	30	70	60	65.33	2750	2
165.5	165.6	165.55	46.7	46.7	46.7	17.04	66	66	66	1	83	83	83	0.8	1	100	80	100	70	100	75	1.27	1.82	3.57	1.28	4	14	750	7	7	180	0	210	52.5	3950	2
150.8	150.7	150.75	43.4	43.4	43.4	19.1	69	69	69	1	83	83	83	0.83	2	88	58	90	60	89	59	1.94	1.1	3.93	1.29	7	14	0	7	7	840	210	280	63	3100	2
158.5	158.4	158.45	39.5	39.5	39.5	15.73	60	60	60	1	78	78	78	0.77	1	88	56	86	54	87	55	2.75	1.54	5.05	1.34	9	14	250	21	7	80	120	245	70	2900	1
155.7	155.6	155.65	35.3	35.3	35.3	14.57	61	61	61	1	74	74	74	0.82	2	98	58	98	60	98	59	2.02	0.54	4.33	1.94	5	14	0	7	7	150	90	75	56	2800	1
156.5	156.5	156.5	44.5	44.6	44.55	18.19	66	66	66	1	83	83	83	0.8	1	100	60	100	58	100	59	2.1	0.95	3.67	0.99	6	14	1000		7	300	150	225	56	2700	2
153.8	153.7	153.75	40.4	40.4	40.4	17.09	63	63	63	1	79	79	79	0.8	1	98	60	98	60	98	60	2.25	0.63	3.72	1.01	35	35		21	7	105	140	210	56	3250
161.7	161.6	161.65	43.4	43.4	43.4	16.61	61	61	61	1	78	78	78	0.78	1	100	66	102	62	101	64	1.86	0.66	3.78	1.41	20	49	0	28	7	30	30	40	63	2700	1
159.4	159.4	159.4	49.3	49.4	49.35	19.42	73	73	73	2	86	86	86	0.85	2	88	60	90	60	89	60	0.98	1.16	2.97	1.27	3	14	500	14	7	30	150	420	63	3600	2
154.6	154.6	154.6	33.6	33.6	33.6	14.06	56	56	56	1	71	71	71	0.79	1	100	62	100	60	100	61	2.72	1.15	4.66	1.31	14	21	0	14	7	300	420	525	63	3000	2
161.5	161.4	161.45	46.8	46.7	46.75	17.94	65	64.8	64.9	1	81	81	81	0.8	2	90	62	90	66	90	64	2.95	0.72	4.91	1.66	10	21	250	7	7	150	90	420	56	3100	1
145	145.1	145.05	39.1	39.1	39.1	18.58	64.5	64.5	64.5	1	77.5	77.5	77.5	0.83	2	94	58	92	58	93	58	1.99	1.01	3.95	1.41	5	14	1250	2.5	6	120	90	105	59.5	3000	2
150.3	150.4	150.35	46.3	46.4	46.35	20.5	65	65	65	1	83.5	83.5	83.5	0.78	1	110	58	106	58	108	58	1.4	1.37	3.16	1.07	21	21	250	7	7	630	540	140	59.5		2
171.7	171.6	171.65	55.5	55.5	55.5	18.84	68	68	68	1	90	90	90	0.76	1	98	68	90	60	94	64	1.48	0.53	3.7	1.73	7	7	250	3.5	7	150	420	420	63	4250	1
157	157.1	157.05	41.3	41.3	41.3	16.74	63	63	63	1	79	79	79	0.8	1	86	48	88	50	87	49	2.9	1.07	4.82	1.22	7	14	500	14	7	60	120	840	63	3400	1
150.2	150.3	150.25	38.8	38.8	38.8	17.19	60	60	60	1	77	77	77	0.78	1	100	60	96	60	98	60	2.93	1.48	4.94	1.15	4	14	0	3.5	7	540	20	210	66.5	3400	1
158.5	158.4	158.45	61.9	61.8	61.85	24.64	80	80	80	2	95	95	95	0.84	2	92	58	100	58	96	58	2.69	1.38	4.8	1.28	8	28	1500	0	5	270	100	210	70	3000	1
158.9	158.9	158.9	47.4	47.3	47.35	18.75	68	68	68	1	85	85	85	0.8	1	88	58	90	58	89	58	3.37	1.57	5.44	1.09	7	21	500	21	7	150	120	150	73.5	1600	2
158.5	158.6	158.55	48.7	48.7	48.7	19.37	70	70	70	1	86	86	86	0.81	2	90	60	94	62	92	61	2.28	1.18	4.08	0.96	3	14	0	14	7	0	20	260	46.67	3900	2
149.8	149.7	149.75	43.1	43.2	43.15	19.24	64.5	64.5	64.5	1	81	81	81	0.8	1	98	60	98	60	98	60	1.66	2.01	3.9	1.16	4	10.5	500	6	7	0	100	375	43.17	3150	2
158.1	158	158.05	43.2	43.1	43.15	17.27	62	62	62	1	82	82	82	0.76	1	100	56	90	50	95	53	1.79	1.14	4.44	1.67	1	7		10.5	7	0	90	315	63	3400	2
156.7	156.6	156.65	52.3	52.3	52.3	21.31	70	70	70	1	85	85	85	0.82	2	120	80	110	70	115	75	2.02	0.81	3.64	1.07	7	7	500	7	7	55	150	300	49	3750	2
143	143.1	143.05	33.9	33.9	33.9	16.57	58	58	58	1	73	73	73	0.79	1	100	70	100	68	100	69	2.2	1.13	4.56	1.63	10	2	25	7	7	45	172	210	38.5	3100	1
153.1	153.1	153.1	43.2	43.2	43.2	18.43	67	67	67	1	78.5	78.5	78.5	0.85	2	95	58	82	58	88.5	58	2.25	1	4.01	1.19	7	14	250	4	7	60	180	630	45.5	2450	1
154	154.1	154.05	46.2	46.2	46.2	19.47	67	67	67	1	85	85	85	0.79	1	96	60	100	60	98	60	1.61	0.62	3.36	1.4	7	14	750	2.5	7	40	120	0	49	4100	1
159.1	159.1	159.1	41.2	41.2	41.2	16.28	64.2	64.2	64.2	1	79	79	79	0.81	2	90	60	91	60	90.5	60	1.89	1.09	4.01	1.27	21	63	250	7	7	180	150	420	52.5	2900	2
159.7	159.6	159.65	46.7	46.7	46.7	18.32	68	68	68	1	81	81	81	0.84	2	94	60	98	64	96	62	1.89	1.79	4.31	1.26	7	7	0	7	7	0	70	210	56	3500	1
160.5	160.4	160.45	44	44.1	44.05	17.11	60	60	60	1	80	80	80	0.75	1	90	58	92	60	91	59	2.07	0.78	3.93	1.09	14	28	0	4	7	600	420	560	40.83	3100	2
162	162.1	162.05	52.4	52.1	52.25	19.9	71	71	71	1	86.5	86.5	86.5	0.82	2	111	70	110	70	110.5	70	1.09	0.46	2.92	1.23	5	7	1250	21	7	90	150	105	45.5	3300	2
163.6	163.6	163.6	47.4	47.3	47.35	17.69	70	70	70	1	86	86	86	0.81	2	90	56	92	58	91	57	2.31	0.87	3.79	0.95	10	14	750	21	7	120	360	420	35	2850	1
168.5	168.5	168.5	50.9	50.9	50.9	17.93	65.2	65.2	65.2	1	88.5	88.5	88.5	0.74	1	100	60	100	60	100	60	2.05	0.79	4.17	1.58	15	14	750	6	7	30	60	315	42	2750	1
153.5	153.4	153.45	42.4	42.4	42.4	18.01	65.5	65.5	65.5	1	81.5	81.5	81.5	0.8	2	86	54	86	54	86	54	1.76	0.52	3.46	1.19	5	7	125	7	7	150	75	105	42	3500	2
158.8	158.9	158.85	46.2	46.2	46.2	18.31	70	70	70	1	82	82	82	0.85	2	88	58	86	58	87	58	1.97	1.08	4.09	1.6	0	7	250	0.5	1	0	0		56	2100	1
157.1	157.1	157.1	41.8	41.7	41.75	16.92	60	60	60	1	80	80	80	0.75	1	88	60	90	56	89	58	2.1	0.67	3.82	1.2	5	7	2250	7	7	140	30	210	49	3150	2
159.5	159.4	159.45	42.1	42.1	42.1	16.56	67	67	67	1	80	80	80	0.84	2	98	58	96	54	97	56	2.95	0.46	4.81	1.43	8	7	1000	7	7	120	240	210	38.5	3650	2
149.2	149	149.1	36.9	36.8	36.85	16.58	60	60	60	1	87.8	87	87.4	0.69	1	88	48	80	46	84	47	1.42	0.48	3.2	1.34	6	7	0	14	7	90	60	630	24.85	3150	2
156	156	156	37.9	38	37.95	15.59	58.1	58.1	58.1	1	77	77	77	0.75	1	102	70	100	68	101	69	2.9	1.07	5.01	1.29	14	7	1250	7	7	240	120	420	35	3150	2
160.6	160.7	160.65	53.3	53.4	53.35	20.67	69	68.8	68.9	1	83.5	83.5	83.5	0.83	2	94	60	94	60	94	60	0.77	1.83	3.4	1.76	14		0	7	7				49	3600	1
156.5	156.6	156.55	46.3	46.3	46.3	18.89	64	64	64	1	80	80	80	0.8	1	108	60	104	60	106	60	1.86	1.27	4.27	1.51	5	7	0	7	7	90	90	420	42	2800	2
150.6	150.6	150.6	38.7	38.6	38.65	17.04	66	66	66	1	77	77	77	0.86	2	104	64	98	64	101	64	3.89	1.1	6.09	1.67	2	7	250	14	7	0	70	70	31.5	3100	2
154.7	154.8	154.75	34.6	34.6	34.6	14.45	57.5	57.5	57.5	1	75	75	75	0.77	1	86	50	84	52	85	51	1.99	1.07	4.63	2.02	18	21	1000	3	7	180	0	60	28	3150	1
159.7	159.5	159.6	36.8	36.7	36.75	14.43	58.3	58.5	58.4	1	77	77	77	0.76	1	98	68	98	68	98	68	2.25	1.18	4.14	1.19	7	14	0	7	7	0	0	140	31.5	2800	1
148.1	148.1	148.1	49	49	49	22.34	72	72	72	1	88	88	88	0.82	2	90	60	92	58	91	59	2.9	1.04	4.65	1.26	14	35	0	7	7	150	120	210	38.5	3050	2
161.6	161.7	161.65	51.1	51	51.05	19.54	75	75	75	2	84	84	84	0.89	2	110	60	110	60	110	60	1.53	1.29	3.06	0.91	15	28	500	14	7	750	105	420	38.5		1
160.7	160.6	160.65	51.9	52	51.95	20.13	74	74	74	2	89	89	89	0.83	2	100	80	100	78	100	79	2.05	1.06	3.84	1.1	4	12	0	6	7	0	70	70	21	2650	1
155	155.1	155.05	35	35.1	35.05	14.58	64.5	64.5	64.5	1	74.5	74.5	74.5	0.87	2	88	58	86	58	87	58	2.69	1.06	4.93	1.59	2	14	500	21	5	0	60	210	38.5	2900	1
155.7	155.6	155.65	41.4	41.3	41.35	17.07	66	66	66	1	80.5	80.5	80.5	0.82	2	92	58	90	56	91	57	2.87	0.9	5.1	1.4	0	28	500	7	7	80	0	140	14	3000	1
159.5	159.4	159.45	55.3	55.2	55.25	21.73	74	74	74	2	86	86	86	0.86	2	96	62	92	60	94	61	2.46	1.08	3.88	0.91	4	14	500	7	7	60	30	140	17.5	3150	1
164	163.9	163.95	49.8	49.7	49.75	18.51	65	65.1	65.05	1	83	83	83	0.78	1	104	64	100	64	102	64	1.37	1.05	3.51	1.35	3	14	0	10.5	7	30	120	560	28	2750	1
158.1	158.1	158.1	37	37.1	37.05	14.82	62	62	62	1	78	78	78	0.79	1	106	58	98	56	102	57	2.33	0.96	4.26	1.25	10	35	750	7	7	0	240	420	28	3750	2
152.3	152.4	152.35	42.5	42.5	42.5	18.31	69	69	69	1	82.5	82.5	82.5	0.84	2	90	60	92	60	91	60	1.86	1.24	3.97	1.52	14	14	750	14	5	120	120	90	35	3500	2
151	151.1	151.05	42.5	42.6	42.55	18.65	65	65	65	1	84	84	84	0.77	1	100	64	108	60	104	62	2.38	0.54	4.49	1.83	0	7	0	7	7	300	300	420	35	3400	1
148.8	148.7	148.75	35.9	35.9	35.9	16.22	62	62	62	1	73	73	73	0.85	2	90	60	90	62	90	61	2.15	1.12	4.83	1.7	1	14		7	7	15	20	630	17.5
154.2	154.3	154.25	49.5	49.6	49.55	20.83	70	70	70	1	84.3	84.3	84.3	0.83	2	90	58	88	60	89	59	1.27	1.56	4.35	1.98	8	7	1000	49	7	140	300	140	23.33	2400	1
154.2	154.3	154.25	37.9	37.9	37.9	15.93	65	65	65	1	78	78	78	0.83	2	110	68	108	66	109	67	3.6	0.73	5.67	1.54	3.5	14	250	12	7	300	1260	2100	14	2600	2
153.2	153.3	153.25	43.9	43.9	43.9	18.69	64	64	64	1	82.8	82.8	82.8	0.77	1	90	64	90	64	90	64	2.02	1.44	4.08	1.23	12	21	0	7	7	600	1260	1260	0	2900	2
154.1	154.2	154.15	51.2	51.3	51.25	21.57	81.5	81.5	81.5	2	87.6	87	87.3	0.93	2	90	56	92	58	91	57	3.11	1.44	4.94	1.19	7	28	500	6	7	60	60	150	14		1
171.5	171.4	171.45	49.8	49.7	49.75	16.92	60	60	60	1	86	86	86	0.7	1	110	70	100	70	105	70	2.67	1.01	4.74	1.43	5	21	1000	7	7	420	420	140	14	3100	1
150.8	150.7	150.75	42.8	42.8	42.8	18.83	69.5	69.5	69.5	1	76	76	76	0.91	2	86	56	90	56	88	56	1.86	1.06	4	1.43	7	14	250	6	7	120	210	140	21	3550	2
159.6	159.5	159.55	63.7	63.8	63.75	25.04	85	85	85	2	99	99	99	0.86	2	110	80	100	70	105	75	2.18	1.44	4.31	1.12	3	14		14	7	12	0	210	28	3700	2
162.8	162.7	162.75	40.7	40.7	40.7	15.37	63	63	63	1	79	79	79	0.8	1	100	56	96	54	98	55	1.89	1.11	3.92	1.23	5	14		7	7	280	70	490	12.83	3050	1
157.3	157.4	157.35	33.4	33.4	33.4	13.49	58	58	58	1	71	71	71	0.82	2	94	56	90	54	92	55	2.49	0.73	4.11	1.2	3	14	1000	14	7	210	0	280	14	2700	1
162	162.1	162.05	46.4	46.4	46.4	17.67	66	66	66	1	81.5	81.5	81.5	0.81	2	92	60	92	66	92	63	1.89	1.37	4.35	1.53	21	21	750	21	7	900	300	1050	14	3150	1
158.3	158.4	158.35	39.8	39.8	39.8	15.87	60.5	60.5	60.5	1	78	78	78	0.78	1	90	60	90	58	90	59	2.1	1.09	4.24	1.5	7	7	1500	7	7	20	10	75	17.5	3000	1
150.9	150.8	150.85	37	37	37	16.26	62.5	62.5	62.5	1	76	76	76	0.82	2	86	50	84	52	85	51	3.16	0.52	4.66	1.18	7	7	0	7	7	75	140	210	4.67	2850	1
162.7	162.5	162.6	45.1	45.1	45.1	17.06	69.7	70.2	69.95	1	77	78.1	77.55	0.9	2	110	68	106	60	108	64	1.68	0.83	3.67	1.43	14	21	3500	14	7	270	80	210	0	3550	1
159.3	159.5	159.4	49.8	49.8	49.8	19.6	66.3	66.3	66.3	1	84.2	84.2	84.2	0.79	1	100	68	106	70	103	69	2.2	0.93	4.3	1.55	14	21	0	14	7	90	40	45	10.5	3100	1
153.8	153.7	153.75	53.3	53.3	53.3	22.55	70	70	70	1	87	87	87	0.8	2	86	58	86	58	86	58	1.58	0.98	3.46	1.32	14	12	0	14	5	150	490	630	17.5	3900	1
147	147.1	147.05	37.6	37.6	37.6	17.39	58.3	58.5	58.4	1	78.3	78.3	78.3	0.75	1	80	56	80	56	80	56	1.24	0.63	2.8	1.11	14	28	1500	14	7	225	300	490	0	2650	1
164.1	164.2	164.15	57.3	57.3	57.3	21.27	79	79	79	2	93	93	93	0.85	2	96	70	96	70	96	70	1.84	0.64	3.82	1.31	14	21	500	14	7	210	60	679	0	3800	1
161.5	161.4	161.45	43.3	43.3	43.3	16.61	63.5	63.5	63.5	1	82	82	82	0.77	1	100	62	110	72	105	67	2.2	0.8	4.54	1.58	14	7	125	7	7	180	420	1260	10.5	3250	2
162.1	162.4	162.25	72.4	72.5	72.45	27.52	86	86.1	86.05	2	100	100	100	0.86	2	90	60	94	60	92	60	1.76	2.01	3.57	0.6	30	63	0	25	7	180	90	630	5.25	3600	2
151.5	151.4	151.45	35.8	35.8	35.8	15.61	60	60	60	1	76.8	76.8	76.8	0.78	1	98	64	98	66	98	65	2.12	1.44	4.58	1.65	10	7	750	14	7	30	20	140	10.5	2900	1
162.5	162.4	162.45	57	57	57	21.6	74	74	74	2	94	94	94	0.79	1	90	60	90	60	90	60	1.63	1.08	3.97	1.51	28	14	1000	2	7	1050	770	840	14	2400	2
153.4	153.4	153.4	47.8	47.9	47.85	20.33	67	67.2	67.1	1	86.3	86.3	86.3	0.78	1	90	58	92	60	91	59	2.38	0.78	4.38	1.5	35	21	500	3	7	1050	360	280	35	2800	2
162.1	162.2	162.15	50.4	50.5	50.45	19.19	67	67	67	1	85	85	85	0.79	1	90	58	90	58	90	58	1.97	0.87	4.14	1.54	14	14	1250	14	7	75	75	140	0	3350	1
159.5	159.4	159.45	40.7	40.7	40.7	16.01	63	63	63	1	79	79	79	0.8	1	112	64	106	60	109	62	2.43	0.55	4.44	1.52	14	17.5	0	7	7	150	210	105	7	3400	2
153.7	153.5	153.6	36.9	36.9	36.9	15.64	61	61	61	1	77	77	77	0.79	1	88	60	88	60	88	60	1.55	1.37	2.9	0.82	10	7	250	21	7	0	20	280	1.75	3000
160.5	160.4	160.45	50.5	50.5	50.5	19.62	75	75	75	2	86	86.3	86.15	0.87	2	94	60	98	58	96	59	1.45	1.33	3.25	0.99	4	7	250	21	7	90	60	1680	3.5	3200	1
157.6	157.5	157.55	47.8	47.8	47.8	19.26	72	71.8	71.9	1	83	83	83	0.87	2	110	80	110	80	110	80	2.33	0.94	4.75	1.68	10	6	3500	21	7	150	90	455	14	2650	2
167	167.2	167.1	58.3	58.3	58.3	20.88	75	75	75	2	94.7	94.7	94.7	0.79	1	90	48	84	46	87	47	1.27	1.82	3.03	0.74	14	28	500	42	5	30	60	240	0	3650	1
161.5	161.6	161.55	52.6	52.6	52.6	20.15	68	68	68	1	87	87	87	0.78	1	90	60	90	60	90	60	1.76	1.11	3.74	1.27			500							3200	2
155.8	155.7	155.75	39.1	39.1	39.1	16.12	62	62	62	1	77	77	77	0.81	2	100	69	90	60	95	64.5	1.63	0.77	3.39	1.41	36	49		20	7					2850	1
156.5	156.4	156.45	48.1	48.1	48.1	19.65	73.2	73.1	73.15	2	86	86	86	0.85	2	98	62	96	64	97	63	2.05	0.56	3.72	1.06	4	14	0	7	7					3000	1
165.6	165.5	165.55	51.5	51.5	51.5	18.79	66	66	66	1	87.5	87.5	87.5	0.75	1	98	70	98	74	98	72	1.79	1.22	4.07	1.43	14	21	3000	21	7
153.3	153.4	153.35	36	36	36	15.31	60	60	60	1	80	80	80	0.75	1	96	52	96	56	96	54	1.81	1.24	3.82	1.43	3	4	500	10	7	90	60	0		3300	2
160.5	160.4	160.45	66.4	66.4	66.4	25.79	91.5	91.5	91.5	2	97	97	97	0.94	2	102	62	102	60	102	61	2.43	1.56	4.87	1.42	7	3	250	14	7	60	0	125
153.5	153.4	153.45	46.5	46.5	46.5	19.75	71.5	71.5	71.5	1	83	83	83	0.86	2	100	70	100	72	100	71	1.81	0.74	3.57	1.3	9	28	750	1	4	90	240	180		3700	2
168.3	168.4	168.35	45	45	45	15.88	65	65	65	1	84	84	84	0.77	1	100	68	102	66	101	67	2.33	0.83	3.89	1.23	8	3	2000	14	7	420	105	180		3050	1
166.6	166.7	166.65	36.3	36.2	36.25	13.05	54	54	54	1	74	74	74	0.73	1	104	60	98	62	101	61	1.86	1.32	4.03	1.44	0	0	0	14	7	0	0	70		3400	1
154.4	154.4	154.4	47.8	47.8	47.8	20.05	66	66	66	1	83.5	83.5	83.5	0.79	1	100	70	100	60	100	65	2.36	0.53	4.3	1.51	5	7	0	7	7		0	70		3800	2
157	157.1	157.05	48.3	48.2	48.25	19.56	70.5	70.5	70.5	1	82	82	82	0.86	2	100	80	100	80	100	80	2.02	0.59	3.74	1.44	49	49	125	20	7	80	0	140		3500	1
163.8	163.7	163.75	49.1	49.1	49.1	18.31	69.2	69.5	69.35	1	84	84	84	0.83	2	92	56	90	58	91	57	2.05	0.78	3.73	1.23	14	14	500	7	7	120	0	70		1500	1
159.5	159.4	159.45	49.6	49.6	49.6	19.51	63.5	63.5	63.5	1	86	86	86	0.74	1	98	62	98	60	98	61	1.79	0.54	4.03	1.46	2	14	0	7	7	15	15	70		3500	1
154.2	154.3	154.25	57.7	57.8	57.75	24.27	81.2	81.2	81.2	2	94	94	94	0.86	2	100	60	98	58	99	59	2.43	0.96	3.96	1	16	49	0	7	7	20	60	70		3200	2
152.6	152.7	152.65	47.1	47.1	47.1	20.21	72.5	72.5	72.5	1	87.5	87.5	87.5	0.83	2	92	62	90	60	91	61	1.79	0.74	3.76	1.5	7	14	5400	14	7	240	240	210		3350	2
158.2	158.3	158.25	48.5	48.5	48.5	19.37	69	69	69	1	84	84	84	0.82	2	92	60	94	62	93	61	2.23	0.98	4.01	1.37	7	35	250	7	7	210	30	350		3900	1
143.8	143.9	143.85	31.1	31.1	31.1	15.03	71	71	71	1	57	57	57	1.25	2	90	60	90	58	90	59	2.46	1.68	4.7	1.09	6	7	0	7	7	60	120	210		3250	1
160.2	160.3	160.25	42.7	42.6	42.65	16.61	64	64	64	1	80.5	80.5	80.5	0.8	1	90	58	90	60	90	59	2.33	0.97	4.11	1.33	6	9	1000		7	90	280	140		3200	1
165.3	165.5	165.4	45.1	45.2	45.15	16.5	64	64	64	1	85	85	85	0.75	1	106	60	106	60	106	60	3.06	2.04	5.49	1.22	7	0	0	14	7	60	100	70		2600	1
159.6	159.7	159.65	49.5	49.5	49.5	19.42	70.5	70.5	70.5	1	87	87	87	0.81	2	98	64	98	64	98	64	1.92	1.43	4.35	1.24	8	14	0	6	7	180	100	210		3250	1
159.9	159.9	159.9	44.9	44.9	44.9	17.56	62	62	62	1	80	80	80	0.78	1	108	66	102	62	105	64	1.68	0.86	3.81	1.45	21	14		14	7	80	120	140		3400	1
149.5	149.6	149.55	40.9	40.9	40.9	18.29	65	65	65	1	81	81	81	0.8	2	88	48	90	50	89	49	2.49	1.44	4.55	1.33	12	2	0	0	7	240	210	140		2600	2
159.6	159.5	159.55	59.2	59.2	59.2	23.26	76	76	76	2	92	92	92	0.83	2	92	60	90	58	91	59	2.36	1.39	3.72	0.94	14	21	0	7	7	140	140	210
157.6	157.7	157.65	54.1	54	54.05	21.75	70	70	70	1	93	93	93	0.75	1	112	72	110	70	111	71	1.45	1.03	3.33	1.17	21	35	0	28	7	360	60	420		3700	1
158.5	158.5	158.5	46.9	47	46.95	18.69	67.5	67.5	67.5	1	83	83	83	0.81	2	90	64	90	60	90	62	1.5	0.9	3.25	1.25	16	14	750	14	7	0	210	420		1000
159	159.1	159.05	47.4	47.4	47.4	18.74	71	71	71	1	85.5	85.5	85.5	0.83	2	118	70	118	68	118	69	3.24	0.67	4.82	1.23	10	14	1000	14	7	420	210	420		3100	1
157	157.1	157.05	51.9	51.9	51.9	21.04	74.8	74.8	74.8	2	89.5	89.5	89.5	0.84	2	110	60	100	60	105	60	2.15	2.23	3.9	0.79	7	14	0	7	7	60	180	1050		3400	2
149	149.1	149.05	34	34.1	34.05	15.33	62	62	62	1	71.5	71.5	71.5	0.87	2	90	60	92	60	91	60	2.07	0.64	3.9	1.51	21	49	2000	35	7	40	90	840		2850	1
155.4	155.4	155.4	43.5	43.6	43.55	18.03	68	68	68	1	79.5	79.5	79.5	0.86	2	104	68	100	66	102	67	3.11	2.12	5.55	1.64	10	7	1000	7	7	180	180	1050		3600	2
164.1	164.1	164.1	75.4	75.4	75.4	28	88	88	88	2	99	99	99	0.89	2	102	64	106	68	104	66	3.6	1.42	5.62	1	14	14	500	5	7	630	300	1050		3100	1
157.6	157.7	157.65	50.2	50.2	50.2	20.2	70.2	70	70.1	1	86	86.2	86.1	0.81	2	100	60	102	62	101	61	1.11	0.89	2.95	1.31	2	21	0	14	7	15	175	1050		2200	1
151.1	151.2	151.15	37.9	37.9	37.9	16.59	61	61	61	1	77	77	77	0.79	1	90	60	90	60	90	60	2.25	0.57	3.97	1.41	21	35	500	10	7	0	420	840		2900	1
153.5	153.4	153.45	45.3	45.3	45.3	19.24	69.5	69.5	69.5	1	83	83	83	0.84	2	88	58	90	58	89	58	1.24	1.23	3.21	1.2	12	14	250	7	7		210	1260		3600	1
165.3	165.4	165.35	51.1	51.1	51.1	18.69	75	75	75	2	85	85	85	0.88	2	98	66	96	66	97	66	2.07	0.78	3.58	1.39	10	14	750	10	7	60	60	0	4.67	3200	2
172.5	172.4	172.45	45.8	45.8	45.8	15.4	65	65	65	1	83	83	83	0.78	1	104	70	100	70	102	70	1.58	0.51	3.35	1.31	14	4	0		7	0	595	469	14	3500	1
158.5	158.4	158.45	54.9	54.9	54.9	21.87	71	71	71	1	89	89	89	0.8	1	100	62	110	70	105	66	3.06	0.67	4.72	1.3	14	21	500	3.5	7	210	150	180	28	3450	2
165.5	165.4	165.45	48.1	48.1	48.1	17.57	63	63	63	1	84	84	84	0.75	1	102	64	100	64	101	64	1.66	0.55	2.87	0.96	10	7	0	10.5	7	300	0	210	28	3400	1
158.2	158.6	158.4	49.8	49.7	49.75	19.83	65.5	65.5	65.5	1	87	87	87	0.75	1	100	80	100	80	100	80	2.38	1	4.44	1.7	14	28	250	14	7		300	420	38.5	3950	1
172.8	173	172.9	57.7	57.7	57.7	19.3	70	70	70	1	92	92	92	0.76	1	98	74	96	74	97	74	3.55	0.95	5.76	1.43	10.5	10.5	1500	7	7	0	200	150	79.33	3300	2
163.5	163.7	163.6	38.6	38.6	38.6	14.42	63	63	63	1	72.5	72.6	72.55	0.87	1	106	68	98	68	102	68	2.12	0.81	4.12	1.43			125		7	210	90	60	63	3150	1
180.6	180.8	180.7	82.4	82.3	82.35	25.22	87	87	87	2	102.9	103	102.95	0.85	1	120	70	120	72	120	71	2.25	0.52	4.11	1.34	7	14	500	7	7	120	60	420	63	3700	1
155.3	155.2	155.25	34.2	34.2	34.2	14.19	58.5	58.6	58.55	1	70.9	70.8	70.85	0.83	1	96	56	98	58	97	57	2.43	0.91	4.27	1.21	9	7	0	21	7	420	420	840	73.5	2650	1
170	170.1	170.05	55.5	55.6	55.55	19.21	68.8	68.8	68.8	1	82.1	82.2	82.15	0.84	1	108	58	98	60	103	59	1.32	1.15	3.42	1.28	14	14	1250	7	7	140	0	630	63	2950	1
167	167	167	60.8	60.7	60.75	21.78	80.8	81	80.9	2	88	87.9	87.95	0.92	2	104	70	102	70	103	70	1.55	0.63	3.12	1.06	5	14	0	7	7	60	30	1540	59.5	3000	2
168.5	168.5	168.5	64.2	64.2	64.2	22.61	82.7	82.8	82.75	2	92.5	92.6	92.55	0.89	1	110	70	112	66	111	68	2.46	0.95	3.9	1.07	8	28		7	7	45	270	420	63	3400	2
155.5	155.4	155.45	47.5	47.5	47.5	19.66	73.4	73.5	73.45	1	81.9	81.8	81.85	0.9	1	98	60	96	60	97	60	2.72	1.99	4.71	0.67	7	21	750		7	490	0	210	64.17	4800	2
174.5	175	174.75	54.7	54.7	54.7	17.91	67	67.1	67.05	1	83.8	83.9	83.85	0.8	1	106	78	106	78	106	78	2.82	1.11	4.72	1.03	10	14	2250	7	7	350	60	0	52.5		2
168.5	168.5	168.5	78.8	78.9	78.85	27.77	87.5	87.6	87.55	2	100.1	100.3	100.2	0.87	1	110	70	110	66	110	68	2.25	0.99	3.75	0.93	6	28		14	7	140	125	609	63	3100	1
167	167	167	50.9	50.9	50.9	18.25	70.9	70.8	70.85	1	83.9	84	83.95	0.84	1	98	60	98	66	98	63	2.2	1.02	4.26	1.46	5	28	250	14	7	240	60	250	63	3800	1
156.6	156.7	156.65	48.8	48.8	48.8	19.89	69.2	69.3	69.25	1	79.8	79.7	79.75	0.87	1	110	70	110	70	110	70	1.3	0.69	3	1.24	14	21	0	14	7	40	70	455	52.5	3200	1
171.5	171.3	171.4	60	60.1	60.05	20.44	73.5	73.7	73.6	1	89	89.1	89.05	0.83	1	110	70	110	70	110	70	3.13	0.67	4.99	1.43	21	35	2000	21	7	240	420	840	52.5	3000	1
162.3	162.2	162.25	43.8	43.9	43.85	16.66	62.7	62.8	62.75	1	77	77.1	77.05	0.81	1	110	60	96	60	103	60	1.79	1.24	3.93	1.32	15	7	250	0	5	150	150	0	56	3400
166.1	166	166.05	43.2	43.2	43.2	15.67	62.2	62.1	62.15	1	76.1	76.2	76.15	0.82	1	90	60	92	60	91	60	1.81	0.47	3.83	1.6	4	35	250	28	5	0	80	360	63	3500	2
154	153.8	153.9	54	54.1	54.05	22.82	75.6	75.5	75.55	1	84.9	85	84.95	0.89	1	120	70	122	68	121	69	2.05	0.92	3.76	1.3	5	14		7	7	350	0	140	59.5	3500	2
165.5	165.4	165.45	71.9	71.9	71.9	26.27	90.8	91	90.9	2	97	97.3	97.15	0.94	2	118	70	116	70	117	70	2.8	0.55	4.47	1.17	8	12	0	7	7	80	132	280	49	3500	2
184.3	184.4	184.35	88.3	88.3	88.3	25.98	96.1	96.1	96.1	2	98.2	98.3	98.25	0.98	2	110	68	108	60	109	64	1.81	0.71	3.12	0.84	25	63	1000	28	7	360	120	150	63	3500	2
160.3	160.4	160.35	55.3	55.4	55.35	21.53	82.5	82.6	82.55	2	83.5	83.7	83.6	0.99	2	110	60	108	62	109	61	2.18	1.22	3.85	0.82	14	21	0	5	7	90	120	420	63		1
172	172	172	64.3	64.4	64.35	21.75	74.2	74.3	74.25	1	89.7	89.8	89.75	0.83	1	110	68	112	65	111	66.5	2.67	0.69	4	1.1	7	5	1000	7	5	300	60	630	54.83		1
166.6	166.6	166.6	54.6	54.7	54.65	19.69	69.4	69.5	69.45	1	84.8	84.9	84.85	0.82	1	116	68	112	68	114	68	2.72	1.77	5.07	1.33	7	7	250	14	7	30	30	280	63	3700	1
159.5	159.5	159.5	47.2	47.3	47.25	18.57	68.1	68.2	68.15	1	80.1	80.2	80.15	0.85	1	88	50	86	48	87	49	2.36	0.57	3.97	1.17	1	7	1500	7	7	350	150	1050	52.5	3650	1
158.5	158.4	158.45	60	60	60	23.9	82	82.1	82.05	2	90.7	90.6	90.65	0.91	2	100	68	100	60	100	64	2.07	0.89	3.92	1.35	6	21		18	7	150	300	980	56	3600	1
168	168	168	58.5	58.4	58.45	20.71	73.6	73.6	73.6	1	87.5	87.6	87.55	0.84	1	96	60	98	60	97	60	1.81	1.86	4.14	1.16	7	7	0	7	7	840	75	210	42	3350	2
169	168.5	168.75	72.9	72.9	72.9	25.6	85.1	85.2	85.15	2	96.6	96.7	96.65	0.88	1	120	68	118	66	119	67	2.51	0.99	4.65	1.49	17.5	23.8	1250	17.5	7	750	840	1680	59.5	3500	1
172.5	172.7	172.6	58.2	58.2	58.2	19.54	71.3	71.2	71.25	1	89.7	89.6	89.65	0.79	1	90	58	88	58	89	58	3.03	1	4.91	1.35	5	21		14	7	108	100	3360	63	3100	1
151.2	151	151.1	36.3	36.2	36.25	15.88	62	62.1	62.05	1	72.4	72.5	72.45	0.86	1	96	58	98	60	97	59	1.66	0.71	3.27	1.15	6	14	250	7	3	675	180	910	64.17	3250	1
169.5	169.7	169.6	71.3	71.3	71.3	24.79	80.7	80.6	80.65	2	95.2	95.3	95.25	0.85	1	112	70	110	70	111	70	2.12	0.59	3.68	1.24	2	7	0	14	7	120	120	70	35
172.6	172.7	172.65	73.8	73.9	73.85	24.78	86	86.3	86.15	2	97.8	98	97.9	0.88	1	120	68	110	68	115	68	2.72	1.58	4.84	1.06	21	14	0	14	7	120	140	210	36.17	3600	2
174.5	174	174.25	67.5	67.5	67.5	22.23	80	79.9	79.95	2	94	94.2	94.1	0.85	1	100	64	102	64	101	64	2.1	0.68	3.64	1.18	35	49	5250	15	7	600	420	210	21	3100	1
161.3	161.1	161.2	43	43	43	16.55	61.1	61	61.05	1	77.7	77.6	77.65	0.79	1	100	60	100	58	100	59	1.27	0.65	2.99	1.24	4	21	750	14	7	0	0	1050	38.5	3000	2
148.3	148	148.15	32.1	32	32.05	14.6	57.8	57.9	57.85	1	68.9	69	68.95	0.84	1	88	56	88	60	88	58	2.46	0.62	4.03	1.19	4	21		28	7	160	0	420	35	3100	1
168.2	168.1	168.15	74.2	74.3	74.25	26.26	86.5	86.5	86.5	2	97.5	97.3	97.4	0.89	1	110	70	110	70	110	70	3.26	0.89	5.23	1.24	3	6	1250	4	6	30	120	525	40.83	3400	2
168	168	168	51	51	51	18.07	67.3	67.2	67.25	1	84.2	84.1	84.15	0.8	1	98	66	96	64	97	65	1.86	0.62	4.08	1.7	14	14	500	10.5	7	400	200	560	59.5	2700	1
172	172.1	172.05	68.8	68.7	68.75	23.23	81	80.8	80.9	2	91.5	91.5	91.5	0.88	1	110	60	110	62	110	61	2.25	0.85	4.03	1.25	5	7	2000	7	7	840	210	1820	42	4550	1
161.5	161.3	161.4	44.9	44.9	44.9	17.24	63.3	63.4	63.35	1	77	76.8	76.9	0.82	1	90	58	96	58	93	58	2.1	0.75	4.16	1.65	0	35		14	7	120	280	210	29.75	3250	2
162	162.1	162.05	66.9	67	66.95	25.49	82.8	82.6	82.7	2	93	93.2	93.1	0.89	1	98	64	98	64	98	64	2.41	0.96	4.09	0.86	21	14	0	14	7	700	300	420	21	2500	2
168	168	168	67.1	67.1	67.1	23.77	80.6	80.7	80.65	2	93.9	94	93.95	0.86	1	90	58	94	58	92	58	1.94	0.73	4	1.47	4	14	1000	14	7	280	100	490	31.5	3200	2
164.4	164.5	164.45	69.1	69	69.05	25.53	80.3	80.1	80.2	2	92.9	93	92.95	0.86	1	90	60	88	58	89	59	2.67	0.46	4.34	1.4	14	28		14	7	480	60	210	37.33	3400	2
170.5	170.5	170.5	53	53	53	18.23	67	67.5	67.25	1	84.8	84.8	84.8	0.79	1	110	68	98	60	104	64	1.71	0.58	3.37	1.08	5	7	0	6	7	300	60	420	21	3200	2
177	177	177	52.7	52.7	52.7	16.82	69.5	69.6	69.55	1	83	83.1	83.05	0.84	1	110	64	100	60	105	62	1.99	0.95	3.79	1.26	21	7	500	5	7	270	60	70	28	3700	2
162.4	162.5	162.45	45.6	45.6	45.6	17.28	65.5	64.5	65	1	76.5	76.7	76.6	0.85	1	90	58	92	60	91	59	1.86	0.82	4.1	1.54	42	42	750	21	7	200	420	420	28	3550	1
166.6	166.4	166.5	77.5	77.6	77.55	27.97	91.6	91.8	91.7	2	100.2	100.8	100.5	0.91	2	102	64	104	62	103	63	2.28	1.07	3.88	0.88	14	14	2500	14	7	455	0	140	31.5	3750	1
169.2	169.3	169.25	44	43.9	43.95	15.34	65.5	65.4	65.45	1	79	78.9	78.95	0.83	1	98	60	100	60	99	60	0.91	2.24	2.69	0.61	14	14	0	2	7	120	180	300	3.5	3150	2
152.1	152	152.05	40.3	40.4	40.35	17.45	60.5	60.3	60.4	1	73.7	73.9	73.8	0.82	1	90	60	92	62	91	61	1.22	1.09	3.2	1.33	7	21	2000	63	7	560	0	2100	5.83	2600	1
159	158.5	158.75	40.6	40.7	40.65	16.13	60.5	60.6	60.55	1	75.2	75.3	75.25	0.8	1	90	60	90	58	90	59	2.05	1.36	4.46	1.56	10.5	28		21	7	420	210	420	31.5	3300	1
147.5	147.6	147.55	40.9	41	40.95	18.81	63	63.1	63.05	1	81.2	81.4	81.3	0.78	1	108	66	108	64	108	65	2.15	0.57	4.25	1.72	24	42	500	42	7	150	280	490	8.4	3100	1
163.1	163.3	163.2	51.7	51.7	51.7	19.41	66.5	66.6	66.55	1	85.5	85.7	85.6	0.78	1	98	64	98	64	98	64	2.28	0.42	3.96	1.35	12	21	2500	14	7	1260	840	300	21	3050	1
158.5	158.6	158.55	40.7	40.8	40.75	16.21	59.8	59.7	59.75	1	74.5	74.6	74.55	0.8	1	102	64	100	64	101	64	2.31	0.6	4.31	1.71	28	35		14	3	300	236	236	7	3500	2
173.5	173.5	173.5	96.4	96.5	96.45	32.04	101.9	102	101.95	2	110.5	110.7	110.6	0.92	2	120	70	120	72	120	71	2.1	0.84	3.93	1.45	14	7	250	15	7	80	210	420	2.33	3900	1
160	160	160	39.9	39.8	39.85	15.57	59.7	59.8	59.75	1	74.2	74.3	74.25	0.8	1	98	60	98	62	98	61	1.99	1.15	4.52	1.63	18	21	250	10	7	240	180	420	14	3300	2
158	158	158	45.4	45.5	45.45	18.21	71.8	72	71.9	1	77.5	77.4	77.45	0.93	2	100	70	98	72	99	71	2.49	0.74	3.85	0.97	4	7		7	7	120	0	560	4.67	3300	1
162.5	162.5	162.5	52.5	52.6	52.55	19.9	71.9	72	71.95	1	84.2	84.1	84.15	0.86	1	90	60	92	62	91	61	2.02	0.48	4.64	2.05	7	7	1000	7	7	840	1680	210	6.88	4000	1
159.1	159	159.05	46.2	46.1	46.15	18.24	68.4	68.5	68.45	1	78.5	78.4	78.45	0.87	1	110	60	110	60	110	60	2.64	1.28	4.68	1.14	14	21	1750	14	7	735	105	280	0	2400	2
165.2	165.3	165.25	58.8	58.8	58.8	21.53	72.4	72.5	72.45	1	91.2	91.3	91.25	0.79	1	100	58	96	60	98	59	1.24	0.58	2.8	1.18	21	14	17325	56	7		100	420	2.33	3350	2
158.1	158	158.05	55.5	55.5	55.5	22.22	80	80.1	80.05	2	88	87.9	87.95	0.91	2	88	58	80	48	84	53	1.37	1.29	3.44	1.37	24	63	1500	63	7	120	0	280	28	3050	1
167.5	167.6	167.55	70.3	70.3	70.3	25.04	83	83.1	83.05	2	96.5	96.6	96.55	0.86	1	120	80	120	70	120	75	2.1	1.4	4.49	1.52	12	7	500	14	7	900	300	720	42	3500	1
160.8	160.5	160.65	43.8	43.8	43.8	16.97	65	64.9	64.95	1	77.3	77.4	77.35	0.84	1	110	68	106	68	108	68	2.07	2.02	4.09	1.18	6	28	2250	14	7	120	180	360	14		2
171.5	171.5	171.5	51.5	51.5	51.5	17.51	64.2	64.5	64.35	1	81.3	81.5	81.4	0.79	1	96	58	94	56	95	57	1.71	0.9	3.58	1.35	21	21	1000	21	7	350	120	1470	3.5	3150	1
154	154.1	154.05	38.4	38.5	38.45	16.2	65.5	65.4	65.45	1	74.4	74.6	74.5	0.88	1	128	54	114	66	121	60	1.79	0.65	3.21	1.08	7	7		21	7	120	120	120	0.12		2
175	175.2	175.1	48.1	48.1	48.1	15.69	63.8	63.9	63.85	1	82.1	82.2	82.15	0.78	1	98	60	90	60	94	60	1.94	0.68	3.65	1.36	3	7		21.7	1	240	210	120	3.5	3400	1
173.5	173.6	173.55	50	50.1	50.05	16.62	66.6	66.7	66.65	1	82	82.1	82.05	0.81	1	100	70	110	60	105	65	1.61	1.21	3.24	0.88	6	7	750	12	7	120	180	840	5.83	2800	1
158	158	158	52.1	52.1	52.1	20.87	68.5	68.3	68.4	1	83.2	83.3	83.25	0.82	1	108	64	110	64	109	64	2.87	0.6	4.83	1.51	12	28		2	7	840	0	0	7	3400	1
160	160	160	55.3	55.3	55.3	21.6	67	67.1	67.05	1	85.7	85.8	85.75	0.78	1	114	70	122	76	118	73	1.42	0.96	4.6	2.38	10	14	250	49	7			0	14	3400	1
166.1	166	166.05	51	51	51	18.5	68.5	68.6	68.55	1	83	83.1	83.05	0.83	1	100	60	100	60	100	60	1.92	1.76	4.32	1.25	7	7	0	21	7	0	8	0	0.58	3300	2
167	167	167	69	68.9	68.95	24.72	80.1	80.2	80.15	2	93.2	93.1	93.15	0.86	1	118	78	114	70	116	74	2.49	0.69	4.07	1.32										3350	2
164	164.1	164.05	46.7	46.8	46.75	17.37	63.8	63.9	63.85	1	79	79	79	0.81	1	110	72	110	72	110	72	2.12	0.68	4.12	1.65	7	21	12250	20	7					3050	1
172	172.1	172.05	54.1	54	54.05	18.26	67	67.1	67.05	1	84	84.1	84.05	0.8	1	108	70	110	70	109	70	1.68	0.39	3.39	1.43	4	21	2000	14	7					2750	2
179	179.1	179.05	51.5	51.6	51.55	16.08	66.5	66.4	66.45	1	80.3	80.5	80.4	0.83	1	120	80	120	80	120	80	1.84	0.58	3.09	1.04	15	49	0	69.3	7	250	60	60		2900	1
153.2	153.3	153.25	36.6	36.6	36.6	15.58	59.5	59.6	59.55	1	72	72.1	72.05	0.83	1	108	62	114	64	111	63	1.76	1.37	3.98	1.64	4	7	1000	7	6	90	0	210		3300	1
170.5	170.5	170.5	47.1	47.2	47.15	16.22	63.7	63.8	63.75	1	78.5	78.7	78.6	0.81	1	90	58	94	58	92	58	2.41	0.75	3.96	1.24	1	7		12	7	120	50	140			2
176	176.5	176.25	79.5	79.4	79.45	25.58	90	90.1	90.05	2	100.5	100.6	100.55	0.9	1	100	70	100	60	100	65	2.15	0.47	3.8	1.21	14	14	1500	14	7	400	30	140		4100	2
167.5	167.6	167.55	51.4	51.5	51.45	18.33	69	69.1	69.05	1	81.2	81.3	81.25	0.85	1	106	60	106	60	106	60	1.22	0.51	3.01	1.6	5	2	1750	14	7	40	20	140		3900	2
161.5	161	161.25	47.4	47.5	47.45	18.25	68	67.9	67.95	1	79	79.1	79.05	0.86	1	100	70	100	60	100	65	1.35	0.68	2.84	1.01	0	14	1000	14	7	490	80	140		3000	1
172.7	172.5	172.6	55.4	55.5	55.45	18.61	63.3	63.4	63.35	1	84.5	84.6	84.55	0.75	1	110	70	100	60	105	65	1.84	0.8	3.9	1.54	28	14	1000	7	6	90	90	210			2
166	166.1	166.05	47.4	47.5	47.45	17.21	63	62.9	62.95	1	80.8	81	80.9	0.78	1	102	60	100	70	101	65	2.1	0.73	3.47	1.05	21	7	500	21	7	240	240	140		3400	1
176	176.1	176.05	63	63.1	63.05	20.34	74	74.2	74.1	1	91.8	91.7	91.75	0.81	1	94	60	90	62	92	61	1.4	0.45	3.24	1.35	2	21	250	14	7	120	105	35		3250	1
167	167	167	57.8	57.7	57.75	20.71	75	75.1	75.05	1	88.2	88.1	88.15	0.85	1	100	70	98	68	99	69	1.99	0.54	3.94	1.52	14	14	500	14	7	100	105	210		3600	2
167.4	167.5	167.45	51.4	51.5	51.45	18.35	64.4	64.3	64.35	1	84.5	84.6	84.55	0.76	1	110	74	108	66	109	70	1.45	0.59	3.03	1.3	21	10	3750	4	7	420	420	140		2800	1
171.5	171.5	171.5	63.6	63.6	63.6	21.62	75.5	75.4	75.45	1	89	89.1	89.05	0.85	1	122	73	110	80	116	76.5	1.89	1.38	4.06	1.26	14	14		14	7	80	0	420		2450	2
160.1	160.1	160.1	44.1	44.2	44.15	17.22	64.4	64.6	64.5	1	77.2	77.1	77.15	0.84	1	98	66	96	62	97	64	1.84	0.74	3.63	1.15	8	14	1500	7	7	450	270	420		3250	1
165.5	165.6	165.55	65.3	65.2	65.25	23.81	78.5	78.4	78.45	1	92.5	92.4	92.45	0.85	1	108	68	106	70	107	69	2.82	0.71	4.38	1.1	12	28	2250	7	7	825		420		3100	2
163	163.1	163.05	48.6	48.7	48.65	18.3	69	69.1	69.05	1	82	82.1	82.05	0.84	1	102	66	108	68	105	67	1.89	0.39	3.39	1.29	3	21	0	21	7	420	140	420		3400	2
165	165	165	55.1	55	55.05	20.22	72.4	72.5	72.45	1	87.5	87.6	87.55	0.83	1	122	66	118	64	120	65	2.49	0.79	4.02	1.15	7	14	500	14	7	420	210	420		3300	2
167.7	167.8	167.75	70.4	70.5	70.45	25.04	81.5	81.6	81.55	2	96.5	96.6	96.55	0.84	1	110	70	110	70	110	70	2.54	0.91	4.18	1.26	49		750		1	840	840	420		3300	1
165.5	165.5	165.5	56.4	56.4	56.4	20.59	69.4	69.5	69.45	1	87.9	88	87.95	0.79	1	100	60	102	62	101	61	1.5	0.45	3.22	1.39	5	69.3	500	28	7	840	840	840		3300	1
164	164.2	164.1	49.6	49.6	49.6	18.42	63.6	63.7	63.65	1	84	84.1	84.05	0.76	1	110	70	108	68	109	69	1.37	0.86	4.34	2.33	5	14	750	14	7	275	1050	1680		3400	1
175.5	175.5	175.5	57.8	57.8	57.8	18.77	71.2	71.3	71.25	1	85.7	85.8	85.75	0.83	1	90	60	92	62	91	61	1.92	0.59	3.63	1.33	14	14	500	14	7	420	840	2520		4100	1
133.1	133.2	133.15	23.7	23.8	23.75	13.4	55.5	55.6	55.55	1	60.7	60.8	60.75	0.91	2	88	56	86	55	87	55.5	3.08	0.66	5.5	2.09	4	1.5	125	18	7	75	450	3360		3150	2
167	167	167	52.5	52.6	52.55	18.84	68	68.1	68.05	1	84.3	84.2	84.25	0.81	1	100	64	100	62	100	63	3.13	0.77	4.84	1.33	12	14		14	7	400	90	420	3.5	3400	1
161	161.1	161.05	59.8	59.8	59.8	23.06	76.5	76.6	76.55	1	91	91.1	91.05	0.84	1	110	68	108	60	109	64	2.18	0.66	4.09	1.24	1	6	5000	7	6	180	180	150	21	3200	1
165.5	165.4	165.45	52	52	52	19	69.5	69.4	69.45	1	82.3	82.4	82.35	0.84	1	110	64	110	62	110	63	1.99	0.49	3.46	1.2	0	49	500	35	3	420	1253	420	49	4600	1
156.5	156.4	156.45	36.5	36.5	36.5	14.91	64	64	64	1	77	77	77	0.83	2	96	58	98	58	97	58	2.28	1.48	4.98	1.65	5	14	0	7	7	150	300	210	70	2350	1
167	167.2	167.1	56.7	56.7	56.7	20.31	70	70	70	1	92	92	92	0.76	1	90	60	100	70	95	65	1.84	0.69	3.42	1.18	14	42	0	1.5	7	120	210	140	64.17	2900	2
153.4	153.4	153.4	60.1	60.1	60.1	25.54	96.8	96.8	96.8	2	79	79	79	1.23	2	110	68	108	68	109	68	1.89	0.88	3.84	1.24	5	7	500	7	7	0	450	455	77	3150	2
165.6	165.5	165.55	72.3	72.2	72.25	26.36	82	82	82	2	103	103	103	0.8	1	110	70	106	70	108	70	1.48	0.91	3.13	0.9	7	14	250	7	7	280	420	630	63	4600	2
165.3	165.1	165.2	45.5	45.4	45.45	16.65	65	65	65	1	83	83	83	0.78	1	111	71	111	71	111	71	2.28	1.02	4.26	1.26	14	14	0	7	7	75	0	910	63		1
157.3	157.4	157.35	56.2	56.2	56.2	22.7	76	76	76	2	90	90	90	0.84	2	98	64	98	60	98	62	2.43	0.76	4.31	1.28	14	14	500	6	6	60	60	420	69.88	3650	2
150.5	150.3	150.4	44.6	44.6	44.6	19.72	67.2	67.2	67.2	1	84.8	84.8	84.8	0.79	1	98	60	98	60	98	60	1.81	0.92	3.37	0.99	10	21	250	6	7	20	120	70	63	3400	2
166.2	166.2	166.2	54.6	54.7	54.65	19.78	69.5	68.5	69	1	88	88	88	0.78	1	90	60	90	60	90	60	1.24	2.1	3.35	0.67	14	7	500	7	7	0	90	0	63	3450	2
156.1	156.3	156.2	40.5	40.5	40.5	16.6	57	57	57	1	80.5	80.5	80.5	0.71	1	80	50	82	50	81	50	2.9	1.06	4.44	0.93	7	7	0	7	7	210	90	120	63	3100	1
164	163.9	163.95	55.2	55.3	55.25	20.55	67	67	67	1	93.5	93.5	93.5	0.72	1	90	50	98	48	94	49	3.26	0.81	4.92	1.14	5	21	500	7	7	210	20	315	63	3300	1
160.8	160.6	160.7	44.4	44.5	44.45	17.21	65	65	65	1	82.8	82.8	82.8	0.79	1	88	60	80	60	84	60	1.99	0.93	4.1	1.27		7	0	7	7	0	90	315	66.5	2950	1
162	162.1	162.05	60.1	60.2	60.15	22.91	82.5	82.5	82.5	2	93	93	93	0.89	2	100	70	102	74	101	72	2.25	0.8	3.93	1.24	4	14	1500	7	7	180	30	210	52.5	2800	1
153.1	153.1	153.1	45	45	45	19.2	62	62	62	1	80.5	80.5	80.5	0.77	1	100	65	104	67	102	66	2.12	0.56	4.11	1.7	7	21	0	14	7	720	210	315	56	2900	2
157.7	157.9	157.8	50.9	50.9	50.9	20.44	69	69	69	1	89	89	89	0.78	1	106	60	106	60	106	60	1.37	0.65	3.11	1.25	4	14	250	7	7	90	50	140	63	3300	2
160.2	160	160.1	41.9	41.9	41.9	16.35	59	59	59	1	80	80	80	0.74	1	100	60	100	60	100	60	2.15	0.79	3.82	1.09	10	7	500	7	7	0	30	90	63	3100	1
153.1	153	153.05	40	40	40	17.08	62	62	62	1	79	79	79	0.78	1	90	60	98	56	94	58	1.68	0.8	3.95	1.65	8	7	1750	6	7	60	90	150	63	2900	2
164.3	164.4	164.35	49.1	49	49.05	18.16	72	72	72	1	86	86	86	0.84	2	88	58	84	56	86	57	2.75	0.86	4.22	1.15	3	0	1000	14	7	120	420	105	80.5
148	147.9	147.95	41.5	41.4	41.45	18.94	65.8	65.8	65.8	1	77.5	77.5	77.5	0.85	2	90	60	92	60	91	60	1.94	1	4.13	1.45	10	14	250	7	5	300	75	1050	56	3100	2
157.5	157.7	157.6	45.3	45.3	45.3	18.24	65	65	65	1	83.5	83.5	83.5	0.78	1	100	60	100	60	100	60	1.48	0.6	3.15	1.18	7	14	1000	7	7	135	135	150	63	2750	2
152.9	152.7	152.8	38.3	38.3	38.3	16.4	63	63	63	1	76	76	76	0.83	2	88	46	80	42	84	44	2.25	0.54	4.23	1.57	4	20	0	10	7	90	40	280	63	3000	2
171.5	171.5	171.5	53.3	53.3	53.3	18.12	65	65	65	1	90	90	90	0.72	1	90	58	88	54	89	56	2.49	1.05	4.78	1.77	10	14	750	14	7	120	300	420	49	4900	1
155.6	155.5	155.55	38.5	38.5	38.5	15.91	59.2	59.2	59.2	1	78	78	78	0.76	1	84	54	84	50	84	52	1.79	0.73	3.26	1.04	12	14	0	14	7	180	270	150	56	2900	1
159	158.8	158.9	47.2	47.2	47.2	18.69	64	64	64	1	84	84	84	0.76	1	90	60	90	62	90	61	1.89	1.14	3.88	1.2	14	14	500	14	7	0	60	120	63	3300	2
167.3	167.5	167.4	47.2	47.2	47.2	16.84	60.2	60.5	60.35	1	84.5	84.5	84.5	0.71	1	90	60	90	60	90	60	2.49	0.78	4.51	1.46	3	7	0	7	7	60	120	315	63	3000	1
167	167.1	167.05	58.8	58.8	58.8	21.07	69	69	69	1	92.5	92.4	92.45	0.75	1	92	60	96	62	94	61	1.48	0.79	3.47	1.39	15	35	0	3	7	600	360	210	63	2950
155	155.1	155.05	43	43	43	17.89	60.5	60.5	60.5	1	80	80	80	0.76	1	100	62	102	62	101	62	2.59	0.55	4.34	1.41	7	14	0	14	7	40	210	70	63	3450	1
160.3	160	160.15	53.5	53.5	53.5	20.86	71	71	71	1	85	85	85	0.84	2	104	60	102	64	103	62	2.31	0.82	3.92	1.14	2	14	500	14	7	15	60	630	63	3400	1
163.3	163.4	163.35	38.8	38.8	38.8	14.54	62	62	62	1	79	79	79	0.78	1	100	60	99	58	99.5	59	1.94	0.57	3.92	1.3	0	5	250	4	6	100	140	140	58.33	3100	1
162.8	162.7	162.75	45.4	45.5	45.45	17.16	62	62	62	1	83	83	83	0.75	1	80	60	82	62	81	61	2.1	1.04	4.13	1.44	4	21	2500	7	7	120	60	180	57.75	3300	1
166	166.1	166.05	55.2	55.2	55.2	20.02	70	70	70	1	87.3	87.3	87.3	0.8	2	90	54	90	54	90	54	1.94	0.43	3.2	0.76	7	14	500	7	7	80	45	420	49	2800	2
166.3	166.5	166.4	40.4	40.4	40.4	14.59	60.2	61	60.6	1	79	79.2	79.1	0.77	1	98	58	98	58	98	58	2.28	0.69	3.99	1.17	14	21	1000	28	7	840	120	140	63	2600	2
156.3	156.4	156.35	43.5	43.5	43.5	17.79	66	66	66	1	83	83	83	0.8	1	100	60	96	60	98	60	1.99	0.82	3.68	1.2	9	21	0	21	6	0	80	210	63	2950	1
159	159	159	42	41.9	41.95	16.59	62	62	62	1	85	85	85	0.73	1	80	52	86	50	83	51	2.05	0.55	3.79	1.31	3	14	2000	21	7	120	35	210	63	3600	2
151.8	151.9	151.85	34.9	34.9	34.9	15.14	61.2	61.2	61.2	1	74.3	74.3	74.3	0.82	2	90	60	88	56	89	58	2.15	1.56	4.51	1.32	14	14	1000		7	180	240	840	63	3050	2
166.8	166.5	166.65	47.5	47.6	47.55	17.12	63	63.3	63.15	1	85.8	85.8	85.8	0.74	1	104	58	100	58	102	58	2.07	0.8	3.88	1.13	10	21	500	3	7	0	90	840	63	3350	2
161.2	161.3	161.25	46.1	46	46.05	17.71	67	67	67	1	83.2	83.2	83.2	0.81	2	90	58	90	54	90	56	1.84	1.16	3.86	1.36	4	7		7	7	45	0	105	56	3250	1
151.3	151.3	151.3	37.7	37.7	37.7	16.47	62.5	62.5	62.5	1	76.5	76.5	76.5	0.82	2	94	59	97	60	95.5	59.5	3.47	0.92	5.68	1.74	5	14	750	14	7	90	40	210	56	3900	2
156.5	156.6	156.55	45	45	45	18.36	60	60	60	1	83.8	83.8	83.8	0.72	1	100	60	98	58	99	59	1.84	1.11	3.45	0.84	8	49	250	42	7	120	60	1050	52.5	2500	1
154.1	154.1	154.1	36.6	36.6	36.6	15.41	77	77	77	2	56.5	56	56.25	1.37	2	86	50	88	56	87	53	2.38	1.77	5.07	1.63	3	14	500	14	7	210	90	210	56	3200	2
155.1	155	155.05	39	39	39	16.22	66	66	66	1	77.5	77.5	77.5	0.85	2	92	60	94	60	93	60	0.98	0.55	2.15	0.79	7	14	250	14	7	0	210	105	56	3150	1
167.1	167.2	167.15	45.4	45.4	45.4	16.25	69	69	69	1	86	86	86	0.8	2	100	54	100	54	100	54	2.28	0.49	4.2	1.61	16	21		21	7	180	120	630	56	3200	2
159	159.1	159.05	48.9	48.9	48.9	19.33	65	65	65	1	83	83	83	0.78	1	94	52	90	54	92	53	2.38	1.28	4.18	0.97	14	28	0	14	7	1890	630	560	35	3450	1
151	151.1	151.05	28.7	28.6	28.65	12.56	54	54	54	1	68	68	68	0.79	1	88	54	88	52	88	53	3.11	0.69	5.08	1.64	25	49	0	49	7	150	60	210	52.5	3800	1
160	160.1	160.05	52.8	52.8	52.8	20.61	71	71	71	1	90	90	90	0.79	1	100	68	96	66	98	67	2.07	0.81	3.98	1.36	6	7	500	7	7	180	160	420	52.5	2700	1
152	152.1	152.05	38.8	38.8	38.8	16.78	54	54	54	1	73	73	73	0.74	1	90	60	90	60	90	60	2.2	0.72	3.94	1.22	21	21	0	14	5	240	0	630	56	2900	1
153.6	153.5	153.55	40.7	40.7	40.7	17.26	63	63	63	1	78.6	78.6	78.6	0.8	2	100	58	96	58	98	58	2.02	0.69	3.67	1.13	12	14	1250	7	7	60	80	140	66.5	3150	1
154.5	154.4	154.45	46.9	46.9	46.9	19.66	69.5	69.5	69.5	1	83.5	83.5	83.5	0.83	2	90	62	90	60	90	61	2.38	1.27	3.93	1.09	20	35	250	21	7	120	90	420	49	2900	2
157.2	157.1	157.15	47.2	47	47.1	19.07	70	70	70	1	83	83	83	0.84	2	100	60	100	62	100	61	2.56	0.59	4.53	1.61	7	14	150	7	6	1050	1050	140	49	3100	2
160.5	160.4	160.45	45.7	45.8	45.75	17.77	64	64	64	1	85.5	85.5	85.5	0.75	1	92	64	90	62	91	63	2.51	0.88	4.4	1.48	1	21		14	6	0	0	420	63	3300	2
168.5	168.6	168.55	56.2	56.2	56.2	19.78	69.3	69.3	69.3	1	88	88	88	0.79	1	90	70	90	60	90	65	1.74	1.06	3.39	1.03	7	14	250	14	7	0	630	210	52.5	4000	1
161.1	161.2	161.15	55.5	55.5	55.5	21.37	68	68	68	1	91.6	91.6	91.6	0.74	1	90	60	90	60	90	60	3.21	0.78	4.9	1.14	7	7	500	7	7	90	150	840	56	3500	1
165.7	165.6	165.65	62.7	62.8	62.75	22.87	80	80	80	2	92	92	92	0.87	2	100	60	100	70	100	65	3.16	2.28	5.5	1.13	0	7	0	7	7	120	75	210	63	3250	2
159.3	159.4	159.35	56.8	56.9	56.85	22.39	80	80	80	2	91	91	91	0.88	2	90	60	92	60	91	60	1.68	0.66	3.18	1.02	14	6	500	7	0	300	420	1260	45.5	2900	2
165.3	165.1	165.2	47.2	47.2	47.2	17.3	67	67	67	1	82.4	82.4	82.4	0.81	2	98	60	98	60	98	60	1.74	0.81	3.64	1.38	2	7	1000	14	7	160	100	0	49	3650	2
170	170.1	170.05	49	49	49	16.95	63	63	63	1	83	83	83	0.76	1	117	80	117	80	117	80	1.37	0.44	2.89	1.17	7	7	750	7	3	60	60		53.2	3400
160.1	160.1	160.1	41.6	41.6	41.6	16.23	61	61	61	1	78	78	78	0.78	1	104	64	102	64	103	64	1.79	0.7	3.73	1.55	14	21	500	7	7	140	140	70	37.33	3300	1
171.5	171.2	171.35	50.3	50.3	50.3	17.13	68	68	68	1	88	88	88	0.77	1	100	60	90	54	95	57	2.1	0.66	3.83	1.21	5	14	875	14	7	30	40	140	49
155.5	155.3	155.4	40	40	40	16.56	59	59.6	59.3	1	78.2	78.2	78.2	0.76	1	100	58	94	58	97	58	2.23	1.31	4.04	1.07	8	21	500	7	7	360	0	840	35	3250	1
164.8	164.7	164.75	45.6	45.6	45.6	16.8	60	60	60	1	83.5	83.5	83.5	0.72	1	98	60	100	60	99	60	1.86	0.56	4.01	1.66	6	14	750	63	7	180	120	100	42	3050	1
147.5	147.6	147.55	42.5	42.4	42.45	19.5	63	63	63	1	82	82	82	0.77	1	98	62	96	60	97	61	2.64	0.68	4.93	1.86	7		1250	14	6	630	0	630	42	2800	2
163.2	163.3	163.25	46.2	46.2	46.2	17.34	63	63	63	1	85	85	85	0.74	1	86	60	90	62	88	61	1.53	1.09	3.41	1.2	3	7	3500	14	5	160	80	420	56	3250	1
169.8	169.7	169.75	55.4	55.5	55.45	19.24	73	73	73	1	89	89	89	0.82	2	100	72	100	70	100	71	1.92	0.54	4.02	1.44	1	7		6	7	45	60	140	35	3650	2
171.2	171.3	171.25	66	65.9	65.95	22.49	76	76	76	2	100	100	100	0.76	1	98	60	96	56	97	58	2.05	1	3.98	1.18	12	28	3000	7	7	240	70	210	45.5	3200	1
149.5	149.4	149.45	35.2	35.3	35.25	15.78	57.5	57.5	57.5	1	74.5	74.5	74.5	0.77	1	88	48	86	46	87	47	1.68	0.8	4.08	1.92	5	24	250	0	7	120	0	455	31.5	2450	1
161.8	161.5	161.65	52.1	52.1	52.1	19.94	69	69	69	1	87.6	87.6	87.6	0.79	1	106	66	104	66	105	66	2.43	0.84	4.39	1.28	10	14	0	7	7	0	210	0	21	3400	2
166.4	166.4	166.4	56	56	56	20.22	72	72	72	1	87.5	87.5	87.5	0.82	2	90	58	90	58	90	58	0.91	1.2	2.86	1.36	21	35		28	7	160	180	420	35	2950	2
155.7	155.5	155.6	49.8	49.8	49.8	20.57	63	63	63	1	89.4	89.4	89.4	0.7	1	86	60	90	60	88	60	2.85	0.74	4.43	1.16	3	21	250	14	7	0	270	1155	37.33	3300	2
166.5	166.4	166.45	48.8	48.8	48.8	17.61	63	63	63	1	82	82	82	0.77	1	100	60	98	62	99	61	2.59	1.16	4.31	1.19	21	6		7	7	300		630	29.75	3650	1
162.9	162.9	162.9	55.9	55.8	55.85	21.05	74	74	74	1	92	92	92	0.8	2	92	60	98	64	95	62	2.69	0.74	4.77	1.49	8	14	250	14	7	45	60	350	28	4000	1
162	162.1	162.05	62.8	62.9	62.85	23.93	80	80	80	2	95	95	95	0.84	2	94	60	94	60	94	60	2.33	0.68	4.15	1.43	18	10	1500	7	7	1050	420	210	28	3200	2
157.2	157	157.1	64	63.9	63.95	25.91	81.5	81.5	81.5	2	95.2	95.2	95.2	0.86	2	90	60	86	58	88	59	3.39	1.17	5.26	1.16	7	12	1250	14	7	360	500	420	42	3700	1
156.8	156.7	156.75	45.1	45.1	45.1	18.36	63	63	63	1	85	85	85	0.74	1	98	70	96	70	97	70	1.84	1.21	3.83	1.24	1	14	500	7	7	300	180	270	35	3000
157.7	157.8	157.75	51.1	51.1	51.1	20.53	72	72	72	1	85	85	85	0.85	2	110	70	110	70	110	70	2.18	1.47	3.67	0.75	6	7		7	7	300	315	420	21	3400	2
160.7	160.7	160.7	54.1	54.1	54.1	20.95	70	70	70	1	86	86	86	0.81	2	92	62	90	60	91	61	1.66	0.82	3.51	1.18	6	7	0	10.5	7	240	10	280	35	2750	1
163.8	163.6	163.7	48	48.1	48.05	17.93	67.5	67.5	67.5	1	84	84	84	0.8	2	100	70	110	70	105	70	1.86	0.88	4.01	1.47	12	18	0	14	6		270	120	21	3550	1
166.6	166.5	166.55	50	50	50	18.03	68	68	68	1	85	85	85	0.8	1	98	68	100	70	99	69	1.36	1.22	3.61	1.55	7	7	0	3.5	7	400	210	280	24.5	3150	2
148.5	148.6	148.55	42.3	42.4	42.35	19.19	68	68	68	1	81	81	81	0.84	2	92	62	94	60	93	61	2.9	1.24	5.02	1.42	7	7	1250	7	7	160	160	360	49	3050	1
162.3	162.4	162.35	46.8	46.8	46.8	17.76	62	61.8	61.9	1	83	83	83	0.75	1	90	60	88	58	89	59	1.18	0.79	3.48	1.61	14	7	2250	7	6	0	0	1050	38.5	3250	2
153	153.1	153.05	47.7	47.9	47.8	20.41	66	66	66	1	83	83	83	0.8	1	116	60	110	52	113	56	2.38	1.03	3.94	1.12	5	7	250	5	6	0	35	70	21	2600	1
151.8	151.7	151.75	42.1	42.1	42.1	18.28	67	67	67	1	82	82	82	0.82	2	96	70	94	68	95	69	3.39	0.71	5.75	1.61	12	7	2000	7	6	15	55	49	16.33	3000	2
160	160.1	160.05	54.6	54.5	54.55	21.3	73	73.2	73.1	1	89	89	89	0.82	2	100	70	100	66	100	68	2.95	0.63	5	1.83	10	14	0	15	7	240	90	60	7	3500	1
159.1	159.2	159.15	70.7	70.7	70.7	27.91	87	87.3	87.15	2	105	105	105	0.83	2	90	62	92	60	91	61	2.8	0.97	4.57	1.09	14	14		21	7	120	0		7	3300	2
159.9	159.8	159.85	39.7	39.8	39.75	15.56	61	61	61	1	77	77	77	0.79	1	90	52	90	52	90	52	1.27	0.54	3.41	1.63	3	7	250	7	7	1400	700	140	37.33	2350	1
173.9	174	173.95	50.7	50.7	50.7	16.76	68	68	68	1	86	86	86	0.79	1	80	50	90	58	85	54	1.71	0.58	3.5	1.33			1125
164.6	164.6	164.6	50.5	50.6	50.55	18.66	69	69	69	1	78.6	78.6	78.6	0.88	2	90	60	94	64	92	62	3	1.4	4.89	1.08	7	21	750	6	7					2900	1
162	162.1	162.05	65.5	65.6	65.55	24.96	82	82	82	2	97	97	97	0.85	2	95	62	90	60	92.5	61	1.92	0.77	3.4	1.17	7	14	0	14	7					3300	1
165	165.1	165.05	52.9	52.9	52.9	19.42	67.3	67.5	67.4	1	88	88	88	0.77	1	98	62	98	60	98	61	2.41	0.65	4.05	1.35	14	14	300	7	7					1750	1
168.5	168.4	168.45	49.7	49.7	49.7	17.52	71	71	71	1	86.5	86.5	86.5	0.82	2	100	70	102	68	101	69	1.19	0.39	3.5	1.73	21		750	21	7					2800	1
153.1	153.2	153.15	42.5	42.5	42.5	18.12	65	65	65	1	79	79	79	0.82	2	98	62	98	60	98	61	2.25	0.65	3.52	0.92	9	35	250	42	7						1
158.7	158.8	158.75	46	46	46	18.25	65.5	65.5	65.5	1	83	83	83	0.79	1	110	80	110	80	110	80	1.12	0.63	3.39	1.76	7		1000		7					3650	1
150.2	150.3	150.25	37.7	37.8	37.75	16.72	62.5	62.5	62.5	1	79	79	79	0.79	1	108	58	108	58	108	58	2.41	0.87	4.75	1.89	12	7	250	7	7	180	240	0		2700	2
159.6	159.7	159.65	42.7	42.8	42.75	16.77	60.5	60.5	60.5	1	80	80	80	0.76	1	102	60	100	58	101	59	2.31	0.89	4.65	1.8	10	14	1250	3.5	3	0	75	40		3000	1
157.9	157.8	157.85	45.1	45	45.05	18.08	67	67	67	1	84.5	84.5	84.5	0.79	1	96	60	92	62	94	61	1.84	0.78	3.47	1.18	4	0		14	7	120				3500	1
161	161	161	48.8	48.8	48.8	18.83	66	66	66	1	82	82	82	0.8	2	94	62	98	60	96	61	2.33	0.7	4.54	1.79			250		7					4300	2
152.5	152.5	152.5	42.4	42.4	42.4	18.23	61	61	61	1	80	80	80	0.76	1	100	70	96	66	98	68	1.76	1.17	3.37	1.28	8	10.5	750	3.5	6	100	0	105		2950	2
158.9	158.9	158.9	47.3	47.4	47.35	18.75	66	66	66	1	86	86	86	0.77	1	108	70	110	74	109	72	2.12	0.79	3.6	1.1	5	0	1000	7	7	70	120	70		3400	1
161.1	161.1	161.1	52.1	52.1	52.1	20.07	75	75	75	2	89	89	89	0.84	2	100	70	110	70	105	70	2.1	0.98	4.38	1.58	21	21	750	5	7	80	180	210		3600	2
159.9	159.9	159.9	55.9	55.9	55.9	21.86	75	75	75	2	87	87	87	0.86	2	100	70	100	70	100	70	2.36	0.63	4.61	1.19	8	4	1500	3	7	105	180	105		3750	1
154.2	154.3	154.25	39.9	39.9	39.9	16.77	61.5	61.5	61.5	1	79	79	79	0.78	1	90	60	94	62	92	61	2.02	1.94	4.09	0.97	21	12	8750	35	7	190	450	315		3500	1
156	156.1	156.05	38.5	38.5	38.5	15.81	60	60	60	1	79	79	79	0.76	1	88	55	86	57	87	56	1.79	0.67	3.8	1.48	7	28	1000	28	6	360	360	350		3100	2
166	166.3	166.15	68	68	68	24.63	81	81	81	2	99.5	99.5	99.5	0.81	2	90	60	98	60	94	60	2.25	0.81	3.95	1.03	8	14	750	7	7	0	120	280
167.7	167.6	167.65	61.2	61.2	61.2	21.77	77	77	77	2	96	96	96	0.8	2	100	80	100	70	100	75	2.33	0.73	4.44	1.73	7.5	14	500	6	7	60	150	140		3750	2
149.5	149.4	149.45	51.7	51.7	51.7	23.15	76.5	76.5	76.5	2	90	90	90	0.85	2	90	58	90	58	90	58	2.69	1.14	4.36	0.92	14	6	500	2.5	3	400	150	385		3500	1
155.5	155.6	155.55	48.7	48.7	48.7	20.13	72	72	72	1	82	82	82	0.88	2	86	58	84	52	85	55	2.12	2.24	4.37	1.08	10	14	750	12	7	200	400	210		3000	1
152.5	152.4	152.45	51.1	51	51.05	21.97	79	79	79	2	88	88	88	0.9	2	86	60	84	58	85	59	2.59	0.78	5.07	1.73	10	28	1000	12	7	60	140	105		3400	2
155.4	155.3	155.35	39.9	39.9	39.9	16.53	60.5	60.5	60.5	1	78	78	78	0.78	1	90	60	90	58	90	59	1.79	0.48	3.25	1.1	12	21	0	12	7	225	315	175		3100	1
160.1	160.2	160.15	47.4	47.4	47.4	18.48	71	71.6	71.3	1	83	83	83	0.86	2	88	58	90	60	89	59	2.18	0.72	3.66	1.02	28	9.8		49	7	60	420	210
163.8	163.9	163.85	63.5	63.5	63.5	23.65	82	82	82	2	95	95	95	0.86	2	110	70	110	74	110	72	3.13	0.91	4.77	1.27	6	14	250	7	7	200	420	280		4000	2
160.9	160.8	160.85	57.2	57.3	57.25	22.13	73	73	73	1	92	92	92	0.79	1	120	74	118	70	119	72	2.12	0.88	3.73	1.03	14	14	750	14	7	60	180	420		3450	1
160.8	160.9	160.85	36.6	36.6	36.6	14.15	58	58	58	1	74	74	74	0.78	1	98	66	102	74	100	70	2.72	0.67	4.82	1.74	14	1.5	375	10.5	7	90	90	420		2900	1
162.2	162.1	162.15	52	52	52	19.78	71.5	71.5	71.5	1	87	87	87	0.82	2	98	68	94	64	96	66	1.76	1.72	3.84	1.26	8	21	0	14	7	30	180	420		3150	1
168.1	168.1	168.1	65.5	65.5	65.5	23.18	79	79	79	2	97	97	97	0.81	2	108	68	108	66	108	67	2.59	0.42	4.73	2	14	21	500	14	0	350	120	490			2
159	159.2	159.1	51.1	51.1	51.1	20.19	72	72.3	72.15	1	87	87	87	0.83	2	90	60	90	70	90	65	2.72	1.23	4.59	1.1	5	14	1000	21	5	400	150	560		3450	2
162.3	162.4	162.35	60	60.1	60.05	22.78	76	76	76	2	94	94	94	0.81	2	98	66	96	62	97	64	2.33	0.64	4.17	1.28	14	21	1250	12	5	450	275	490		2650	1
158.2	158.3	158.25	50.1	50.1	50.1	20.01	71.5	71.5	71.5	1	90	90	90	0.79	1	104	66	106	64	105	65	1.53	1.27	3.98	1.44	10	14	500	5	7	270	450	560			1
161.2	161.3	161.25	51.1	51.1	51.1	19.65	74	74	74	1	87	87	87	0.85	2	90	60	92	58	91	59	2.75	0.79	4.58	1.39	2	21		7	7	80	10	840		3400	1
158.6	158.4	158.5	48.4	48.5	48.45	19.29	73	73	73	1	85.4	85.4	85.4	0.85	2	90	60	90	60	90	60	2.33	1.06	4.57	1.5	18	28	1000	14	7	0	300	840		3350	1
156.1	156.2	156.15	58.4	58.6	58.5	23.99	80.5	80.5	80.5	2	95	95	95	0.85	2	108	68	104	64	106	66	2.38	0.92	4.09	1.15	7	14	500	7	7	240	540	910		3000	1
161.8	161.9	161.85	47.5	47.5	47.5	18.13	67	67	67	1	84	84	84	0.8	1	85	54	85	54	85	54	2.51	0.86	3.93	1.2	14	28	1000	28	0	240	240	1260		3800	2
160.1	160.1	160.1	42.5	42.5	42.5	16.58	57	57	57	1	81	81	81	0.7	1	90	60	86	60	88	60	2.18	0.52	4.64	1.88	8	14	375	15	3	100	140	1995		2900
154.5	154.6	154.55	44	44	44	18.42	67	67	67	1	81.5	81.5	81.5	0.82	2	90	56	94	58	92	57	3.21	0.53	5.18	1.67	14	14	750	15	7	60	150	2940		3700	2
157	157.1	157.05	42.4	42.5	42.45	17.21	71.5	71.5	71.5	1	86	86	86	0.83	2	100	66	100	62	100	64	2.9	1.25	4.67	1.26	28	49	0	49	7	720	720	105	28	2900	2
157.5	157.5	157.5	36.8	36.9	36.85	14.86	60	60.1	60.05	1	71	71.1	71.05	0.85	1	90	58	90	60	90	59	1.94	0.73	3.65	1.16	4	49	250	63	7	160	77	315	63	3900	1
144.5	144.5	144.5	32.3	32.3	32.3	15.47	57.6	57.6	57.6	1	69.1	69	69.05	0.83	1	86	56	90	60	88	58	2.25	0.75	4.06	1.33	1	3	250	5	7	0	0	420	63	3400	1
166.5	166.4	166.45	49	49	49	17.69	62.9	63	62.95	1	80	80	80	0.79	1	106	66	106	66	106	66	1.4	1.24	2.88	0.89	1	0	0	7	7	120	120	420	56	3150	1
171	171	171	61.9	62	61.95	21.19	76.8	77	76.9	1	88.5	88.4	88.45	0.87	1	96	60	94	62	95	61	1.74	0.38	3.11	1.09	2	7		21	7	180	0	14	49	4000	2
165.4	165.5	165.45	56.5	56.6	56.55	20.66	68.2	68.1	68.15	1	86.5	86.7	86.6	0.79	1	102	62	96	58	99	60	1.23	0.9	4.23	2.23	14	14	500	14	7	420	840	420	63	3500	1
172.2	172	172.1	44.5	44.5	44.5	15.02	65	65.1	65.05	1	77.5	77.6	77.55	0.84	1	102	68	98	66	100	67	1.37	0.71	3.06	1.15	2	7	500	7	7	360	210	420	42	3600	1
154	154	154	36.3	36.4	36.35	15.33	61.8	61.9	61.85	1	70.9	71	70.95	0.87	1	110	70	110	60	110	65	3.96	1.26	6.05	1.31	14	21	0	21	7	90	350	1820	39.67	3000	1
178.5	178.4	178.45	61.9	61.9	61.9	19.44	74.2	74.4	74.3	1	87.5	87.4	87.45	0.85	1	108	60	100	60	104	60	2.1	0.75	3.96	1.22	6	7	1500	6	7	5	30	210	35	3900	1
169.9	169.8	169.85	54.9	54.9	54.9	19.03	67.3	67.2	67.25	1	83.8	83.9	83.85	0.8	1	100	60	98	54	99	57	1.92	0.7	3.67	1.26	3	7	1000	14	7	210	0	630	35	3450	1
162	162.1	162.05	67.1	67	67.05	25.53	84.5	84.7	84.6	2	99.8	100	99.9	0.85	1	98	60	98	62	98	61	2.23	0.82	3.68	1.08	10	35	3000	14	7	252	270	315	26.25	3000	1
148	147.9	147.95	41.1	41.2	41.15	18.8	69.3	69.3	69.3	1	78.9	79.1	79	0.88	1	102	60	98	60	100	60	2.25	1.46	3.81	1	3	35	0	21	7	450	40	210	8.75	3600	1
162	162	162	63.8	63.8	63.8	24.31	81.2	81.1	81.15	2	93.1	93.2	93.15	0.87	1	98	60	96	60	97	60	2.41	0.86	4.36	1.47	4	14	500	14	7	600	90	3780	24.5	3150	1
165	165.1	165.05	69.6	69.5	69.55	25.53	84.8	84.9	84.85	2	94.8	94.9	94.85	0.89	1	98	60	98	62	98	61	2.77	0.82	4.12	1.04	4	10	500	12	7	480	90	735	14		2
158.2	158.3	158.25	44.6	44.5	44.55	17.79	62.2	62.3	62.25	1	77.5	77.7	77.6	0.8	1	90	60	92	62	91	61	1.68	0.49	3.64	1.65	6	7	250	7	7	90	0	840	14	3200	1
161.5	161.5	161.5	76.5	76.4	76.45	29.31	94.5	94.6	94.55	2	102	102.1	102.05	0.93	2	122	80	120	78	121	79	2.05	2.33	4.13	0.94
172.5	172.6	172.55	43.7	43.6	43.65	14.66	62.4	62.5	62.45	1	77	77.1	77.05	0.81	1	98	64	98	62	98	63	2.15	0.59	3.88	1.46	5	14	9900	14	7					3350	1
160	160	160	50.9	50.8	50.85	19.86	71.3	71.5	71.4	1	86.4	86.5	86.45	0.83	1	100	70	105	74	102.5	72	1.89	0.66	3.36	1.03	5	7	1500	10	7	750	1050	750		2600	1
164.4	164.5	164.45	43.5	43.5	43.5	16.09	65.7	65.6	65.65	1	77	77.1	77.05	0.85	1	110	68	110	70	110	69	2.25	0.73	4.36	1.55	21	0	375	14	7	140	120	210		3450	2
173.8	173.8	173.8	57.4	57.3	57.35	18.99	68.5	68.6	68.55	1	85.1	85	85.05	0.81	1	108	64	98	62	103	63	2.05	0.93	3.7	1	7	0	0	14	7	455	455	385		2800	2
163	163	163	45.3	45.4	45.35	17.07	67.7	67.8	67.75	1	81.3	81.4	81.35	0.83	1	108	64	112	68	110	66	1.66	0.51	2.74	0.86	6	14	1500	7	7	60	210	420		3150	2
168.2	168	168.1	50	49.9	49.95	17.68	64.7	64.8	64.75	1	83.8	83.1	83.45	0.78	1	112	68	110	66	111	67	2.41	1.02	3.81	0.99	12	7	1000	14	7	120	0	840		3250	1
171	171.1	171.05	53.1	53.1	53.1	18.15	63.7	63.9	63.8	1	83.5	82.6	83.05	0.77	1	101	65	101	65	101	65	1.55	0.58	3.52	1.34	14	28		3.5	7	360	90	1050		4000	2
166.5	166	166.25	48.7	48.6	48.65	17.6	61.9	62	61.95	1	79.4	79.5	79.45	0.78	1	104	64	100	62	102	63	2.41	0.83	4.58	1.51	4	21	500	14	6	400	90	840
160.5	160.9	160.7	44.4	44.4	44.4	17.19	66	66	66	1	79.5	79.5	79.5	0.83	2	90	46	86	50	88	48	1.63	1.67	3.69	1.12	21	21	250	21	7	0	240	60	63	3950	2
161	161.1	161.05	55.7	55.7	55.7	21.48	75.5	75.5	75.5	2	92	92	92	0.82	2	100	62	104	60	102	61	2.12	0.54	3.82	1.43	7	28	1000	7	7	300	420	210	59.5	3450	1
168.3	168.4	168.35	48.7	48.6	48.65	17.17	62.5	62.5	62.5	1	85	85	85	0.74	1	106	68	108	65	107	66.5	1.74	0.64	3.35	1.36	2	35	2000	42	7	15	100	150	80.5
159.7	159.6	159.65	55.4	55.5	55.45	21.76	75	74.8	74.9	1	89.5	89.5	89.5	0.84	2	100	60	100	60	100	60	2.54	0.84	4.15	1.18	14	0	0	14	7	140	210	210	54.83	3600	2
158.1	158.1	158.1	52.7	52.7	52.7	21.08	67	67	67	1	85.5	85.5	85.5	0.78	1	100	60	104	60	102	60	1.4	0.42	2.71	0.92	12	14	12250	3.5	7	270	210	350	52.5	3850	2
165.3	165.4	165.35	45.9	45.9	45.9	16.79	67	67	67	1	82.5	82.5	82.5	0.81	2	100	70	100	72	100	71	1.27	0.65	3	1.36	6	12	750	14	7	175	30	105	50.75	3350	1
162.1	162.1	162.1	43.6	43.6	43.6	16.59	67	67	67	1	80	80	80	0.84	2	84	60	86	60	85	60	2.31	0.95	4.17	1.23	7	21.7		14	7	180	70	200	52.5		2
165.1	165	165.05	45.7	45.7	45.7	16.78	61	61	61	1	80.5	80.5	80.5	0.76	1	90	58	88	56	89	57	2.56	0.93	4.05	1.11	10	28	1000	28	7	40	30	1260	56
159.4	159.3	159.35	50.3	50.3	50.3	19.81	70	70	70	1	88	88	88	0.8	1	94	54	96	54	95	54	3.65	2.12	5.79	0.87	7	14	500	14	7	30	30	420	24.5	2400	1
156.5	156.3	156.4	52.5	52.5	52.5	21.46	74	74	74	1	92	92	92	0.8	2	90	58	96	62	93	60	1.24	1.27	3.34	1.13	6	21	2250	14	6	120	60	50	45.5	3500	2
153.1	153.2	153.15	45.3	45.3	45.3	19.31	69	69	69	1	86	86	86	0.8	2	102	64	100	60	101	62	1.92	0.87	3.41	1	4	14	0	14	7	60	120	210	42	3250	1
152.8	152.9	152.85	42.6	42.5	42.55	18.21	65.5	65.5	65.5	1	81	81	81	0.81	2	94	60	90	60	92	60	3.37	1.35	5.33	1.33	14	7	0	7	7	135	100	280	17.5
165.5	165.4	165.45	47.7	47.7	47.7	17.43	65	65.2	65.1	1	82	82	82	0.79	1	90	60	80	58	85	59	2.67	0.71	4.45	1.38	4	14	125	14	6	90	15	210	5.25	3350	2
152.5	152.4	152.45	46.7	46.8	46.75	20.12	70.5	70.5	70.5	1	82	82	82	0.86	2	92	66	92	64	92	65	2.54	0.73	4.82	1.54	0	14	500	21	7	75	30	180		2600	1
158.6	158.7	158.65	40.3	40.3	40.3	16.01	57.5	57.5	57.5	1	79	79	79	0.73	1	102	70	102	70	102	70	1.84	0.5	3.65	1.5	14	14	0	7	5	40	0	140		3400	1
153	153.4	153.2	43	42.9	42.95	18.3	63	63	63	1	81	81	81	0.78	1	110	68	110	60	110	64	2.82	0.84	4.54	1.18	21	21	375	28	2	60	45	210		3200	1
172.9	172.8	172.85	70.9	70.9	70.9	23.73	85.5	85.7	85.6	2	97.1	97.3	97.2	0.88	1	125	72	126	70	125.5	71	2.28	0.99	3.67	0.82	3	7	2250		7	0	50	70	86.33	3450	2
168	168.1	168.05	58.1	58.2	58.15	20.59	68.2	68.3	68.25	1	88.8	88.9	88.85	0.77	1	120	75	122	76	121	75.5	2.77	0.69	4.66	1.32	1	18	1000	21	5	720	75	210	86.33		1
164.5	164.5	164.5	46.7	46.7	46.7	17.26	63.7	63.8	63.75	1	79.2	79.3	79.25	0.8	1	110	68	110	68	110	68	1.71	0.64	3.22	1.1	2	14	1000	7	7	210	210	2520	86.33	3900	1
171.6	171.5	171.55	52.2	52.3	52.25	17.75	69.3	69.4	69.35	1	82.1	82	82.05	0.85	1	90	60	90	58	90	59	1.55	0.58	3.72	1.69	2	14	1500	7	7	210	140	2520	86.33	2400	1
175	175	175	56.6	56.5	56.55	18.47	68.5	68.7	68.6	1	86	86.1	86.05	0.8	1	120	80	118	76	119	78	1.71	0.82	3.15	1.01	10	21	750	7	7	600	240	840	80.5
170.2	170.1	170.15	59.9	59.9	59.9	20.69	74	74	74	1	87.5	87.6	87.55	0.85	1	100	60	100	60	100	60	2.1	1.11	3.94	1.26	2	7	0	7	7	100	0	90	84	3400	1
171.1	171	171.05	55	55	55	18.8	68.1	68.2	68.15	1	87.5	87.1	87.3	0.78	1	94	60	98	62	96	61	1.5	0.5	3.3	1.45	14	28		14	7	180	15	140	84	3150
170	169.9	169.95	55.8	55.7	55.75	19.3	73.4	73.6	73.5	1	87.5	87.6	87.55	0.84	1	102	65	100	62	101	63.5	1.4	0.54	2.8	1.03	5	14	250	7	7	80	30	840	84	3500	2
178	178.1	178.05	54.4	54.4	54.4	17.16	66.7	66.9	66.8	1	84.5	84.7	84.6	0.79	1	100	65	102	65	101	65	1.97	0.95	3.76	1.21	7	7		7	7	0	0	0	86.33	3000	2
177.1	177	177.05	65.3	65.2	65.25	20.82	78.3	78.3	78.3	1	91.2	91	91.1	0.86	1	98	60	90	58	94	59	1.53	0.73	3.23	1.25	0		0	14	7	141	45	420	86.33	2700
167.5	167.6	167.55	50.3	50.4	50.35	17.94	66	66.1	66.05	1	84.7	84.8	84.75	0.78	1	98	68	98	66	98	67	2.28	1.07	3.79	0.99	3	7	0	7	7	90	0	200	80.5
174.3	174.3	174.3	53.8	53.8	53.8	17.71	70.8	71	70.9	1	83.7	83.8	83.75	0.85	1	90	58	90	58	90	58	1.84	0.77	3.22	0.82	4	14	750	14	7	120	0	1260	84
178	177.8	177.9	56.5	56.5	56.5	17.85	68.3	68.2	68.25	1	83.7	83.8	83.75	0.81	1	100	60	100	62	100	61	2.12	0.87	4.13	1.38	12	21	500	14	7	300	225	525	86.33	2800	2
174.5	174.4	174.45	70	70	70	23	82.9	83.1	83	2	97	96.9	96.95	0.86	1	104	70	106	70	105	70	2.43	0.94	4.37	1.26	14	14	2000	14	7	270	210	420	86.33	3050	2
175.3	175.2	175.25	79.3	79.2	79.25	25.8	89.2	89.4	89.3	2	100.3	100.4	100.35	0.89	1	114	60	108	56	111	58	2.38	1.06	4.17	1.19	2	21	2500	7	7	120	90	210	84	3600	2
173	173.1	173.05	63.5	63.5	63.5	21.2	71.7	71.6	71.65	1	89.7	89.8	89.75	0.8	1	102	70	102	72	102	71	1.48	0.84	3.33	1.43	8	7	1500	14	5	90	225	150	77
163.3	163.2	163.25	44.3	44.3	44.3	16.62	62.8	62.7	62.75	1	76.9	76.9	76.9	0.82	1	96	64	92	60	94	62	1.53	0.65	3.41	1.42	2	14	1000	21	7	20	0	420	86.33	2750	1
163.5	163.4	163.45	43.8	43.8	43.8	16.39	62.5	62.6	62.55	1	80	79.8	79.9	0.78	1	92	60	90	60	91	60	1.63	0.79	3.5	1.39	3	14	1500	14	6	180	0	420	84		1
176.1	176.1	176.1	61.6	61.5	61.55	19.85	72	71.9	71.95	1	90.4	90.5	90.45	0.8	1	100	58	98	58	99	58	1.99	1.18	3.77	1.02	7	0	0	14	7	0	70	630	84	3450	1
170.5	170.4	170.45	52.6	52.6	52.6	18.1	68	68.1	68.05	1	82.7	82.8	82.75	0.82	1	106	68	104	64	105	66	2.59	0.76	4.05	1.04	7	14	1500	7	7	50	70	210	70
174.2	174.1	174.15	62.9	62.8	62.85	20.72	76.8	77	76.9	1	91.4	91.5	91.45	0.84	1	110	60	114	58	112	59	2.75	1.49	4.41	0.97	4	14	1500	4	7	120	60	420	86.33	3800	2
172.2	172.3	172.25	55.8	55.7	55.75	18.79	68.4	68.5	68.45	1	85.7	85.8	85.75	0.8	1	98	62	96	60	97	61	3.06	0.73	4.59	1.2	3	12	2500	7	7	240	120	210	70
179.5	179.5	179.5	51.9	51.9	51.9	16.11	62.3	62.5	62.4	1	81.5	81.6	81.55	0.77	1	96	62	92	64	94	63	1.74	0.57	3.11	1.01	7	14	0	14	7	140	140	0	86.33	3750	2
170.5	170.6	170.55	51.5	51.5	51.5	17.71	63.5	63.7	63.6	1	82	82.1	82.05	0.78	1	90	60	88	58	89	59	1.55	0.51	2.97	1.1	0	7	1750	21	7	420	0	210	56
175.2	175.1	175.15	61.8	61.9	61.85	20.16	73.6	73.1	73.35	1	92.1	92.2	92.15	0.8	1	85	60	85	62	85	61	1.92	0.52	3.66	1.38	14	14	3500	10	7	60	0	420	84	3600	1
158	158	158	43.7	43.7	43.7	17.51	62	61.8	61.9	1	77.5	77.6	77.55	0.8	1	90	58	90	55	90	56.5	2.2	1.49	3.88	1.21	4	21	0	28	7	0	300	105	70	2350	1
174	174.5	174.25	88.8	88.8	88.8	29.25	100.4	100.3	100.35	2	104.3	104.4	104.35	0.96	2	120	80	120	78	120	79	1.24	1.33	3.05	0.96	8	18	500	14	7	60	120	1050	63	3150	1
158	158	158	60	60.1	60.05	24.05	75	75.1	75.05	1	88.9	89	88.95	0.84	1	110	70	110	80	110	75	2.38	0.74	3.96	1.05	6	21	3500	7	7	300	840	105	77
164	164	164	56.5	56.5	56.5	21.01	69.2	69.3	69.25	1	86.3	86.4	86.35	0.8	1	90	60	92	60	91	60	2.38	1.08	4.45	1.31	4	7	2500	14	6	60			56	2800	1
176	176	176	63.5	63.6	63.55	20.52	73.5	73.3	73.4	1	94	93.8	93.9	0.78	1	114	70	114	72	114	71	3.26	0.84	4.99	1.2	0	7	500	14	7	30	0	420	70	3900	1
178	178	178	68.4	68.5	68.45	21.6	79.9	80	79.95	1	95.5	95.6	95.55	0.84	1	96	70	98	70	97	70	3.96	0.94	5.69	1.22	3	0	0	7	7	150	0	0	56	3300	2
172	172	172	64.5	64.4	64.45	21.79	78.5	78.7	78.6	1	93.5	93.6	93.55	0.84	1	100	70	102	68	101	69	2.36	0.56	3.71	1.02		14	1000	7	7	80	60	210	42
177.5	177.6	177.55	54.5	54.5	54.5	17.29	72.2	72.3	72.25	1	83.3	83.2	83.25	0.87	1	94	64	94	62	94	63	2.15	1.49	4.21	1.15	14	21	1500	14	7	180	90	840	49	3500	2
181.5	181.5	181.5	51.7	51.7	51.7	15.69	65.3	65.4	65.35	1	80.7	80.8	80.75	0.81	1	90	70	90	68	90	69	2.1	0.67	3.66	1.14	5	7	1500	7	7	600	120	630	77
173.5	173.3	173.4	61.5	61.5	61.5	20.45	73.1	73.2	73.15	1	90.1	90.4	90.25	0.81	1	120	70	110	60	115	65	3.5	1.51	5.56	1.14	4	7	500	21	7	90	280	100	49	3250	1
174.5	174.4	174.45	63.8	63.9	63.85	20.98	73.9	74	73.95	1	88.2	88.4	88.3	0.84	1	110	70	110	65	110	67.5	1.92	0.48	3.57	1.31	7	21	3000	7	7	420	70	210	49	3150	1
174.2	174.1	174.15	48.3	48.3	48.3	15.93	65.8	65.9	65.85	1	81.5	81.6	81.55	0.81	1	100	60	98	58	99	59	2.46	0.86	4.5	1.48	10.5	14	1500	10.5	7	20	105	560	56	3450	2
176.6	176.6	176.6	61.3	61.3	61.3	19.66	71.5	71.6	71.55	1	87.5	87.6	87.55	0.82	1	90	50	92	48	91	49	3.32	0.62	4.59	0.94	12	14	1500	3	7	90			52.5	4000
175	175	175	78.6	78.6	78.6	25.67	84.5	84.7	84.6	2	101.6	101.5	101.55	0.83	1	100	60	98	68	99	64	2.18	0.99	3.87	0.99	7.5	21	500	7	7	60	105	105	56
181	180.9	180.95	64.2	64.3	64.25	19.62	72.7	72.6	72.65	1	88.1	88.3	88.2	0.82	1	105	60	102	58	103.5	59	1.99	0.69	3.82	1.4	0	14		7	7		427	427	45.5
174.5	175	174.75	68.1	68.2	68.15	22.32	80	80.1	80.05	1	93.5	93.6	93.55	0.86	1	96	58	98	60	97	59	3.39	1.08	5.41	1.42	7	7		14	7	0	120	420	49	4250	1
171.5	171.5	171.5	58.8	58.8	58.8	19.99	73.8	73.9	73.85	1	89.9	90	89.95	0.82	1	96	62	96	64	96	63	1.79	0.78	3.89	1.54	10	14		14	7	80	0	420	56	3300	1
160.5	160.6	160.55	48.1	48.2	48.15	18.68	68.1	68.3	68.2	1	79.1	79.2	79.15	0.86	1	92	62	90	60	91	61	1.3	0.75	3.12	1.38	49	49	0	21	7	420	0	420	56	3450	2
176.5	176.6	176.55	57.7	57.7	57.7	18.51	70.5	70.5	70.5	1	86.5	86.6	86.55	0.81	1	92	60	90	62	91	61	2.51	0.65	3.92	1.04	2	7	0	7	3	20	12	300	35
183.1	183	183.05	94.8	94.8	94.8	28.29	102.3	102.4	102.35	2	108.7	109	108.85	0.94	2	110	70	108	68	109	69	1.86	1.03	3.64	1.2	3	14	1250	7	7	30	0	420	56	4150	1
173	173.1	173.05	54.7	54.7	54.7	18.27	66.2	66.3	66.25	1	79.5	79.6	79.55	0.83	1	110	64	110	66	110	65	2.87	0.84	4.49	1.11	7	7	0	14	7	0	105	1260	28		1
164	164	164	59.6	59.5	59.55	22.14	73	73.2	73.1	1	91.5	91.6	91.55	0.8	1	108	60	110	62	109	61	2.41	0.73	4.02	1.22	6	7	0	17.5	1	240	180	210	49
175	175	175	61.3	61.3	61.3	20.02	69.9	70	69.95	1	91.7	91.8	91.75	0.76	1	108	62	110	60	109	61	3.03	0.85	5.02	1.26	21	5		14	5	120	0	420	35	3650	1
177.5	177.5	177.5	82.5	82.5	82.5	26.19	88.3	88.4	88.35	2	103.4	103.5	103.45	0.85	1	98	62	100	66	99	64	3.32	1.37	5.18	0.98	10	4	1250	7	7	300	450	1260	42	3800	1
178.1	178	178.05	72.3	72.3	72.3	22.81	74.1	74.2	74.15	1	93.1	93.3	93.2	0.8	1	110	68	120	70	115	69	2.23	0.6	4.07	1.47	8	7	2500	7	7	600	210	420	21	3000	2
171	171.1	171.05	54	54	54	18.46	70.7	70.8	70.75	1	85.3	85.2	85.25	0.83	1	90	66	88	60	89	63	1.55	0.83	3.87	1.82	1	7	250	14	7	90	435	2100	7
170.3	170.2	170.25	56.5	56.4	56.45	19.48	69.3	69.2	69.25	1	87	87.1	87.05	0.8	1	108	76	104	72	106	74	2.46	0.94	5.18	2.08	10	14	500	21	7	0	80	140	17.5	3250	2
172.5	172.4	172.45	51.9	51.9	51.9	17.45	67.2	67.3	67.25	1	83.6	83.8	83.7	0.8	1	96	60	96	60	96	60	1.55	0.84	3.31	1.2	14	14	500	14	7	60	0	360	21	3600	1
165	165	165	39.5	39.4	39.45	14.49	59.7	59.8	59.75	1	73.7	73.8	73.75	0.81	1	88	58	86	58	87	58	2.12	0.69	4.14	1.58	1	7	1250	14	5	90	0	60	59.5
174	174	174	54.3	54.3	54.3	17.93	66.4	66.5	66.45	1	85.1	85.2	85.15	0.78	1	96	58	96	60	96	59	2.25	0.78	4.06	1.28	4	14	2500	14	7	0	90	560	21	3200	1
168	168	168	60.9	60.9	60.9	21.58	68.2	68.1	68.15	1	90	90.2	90.1	0.76	1	100	62	100	60	100	61	2.8	1	4.89	1.6	7	2	1500	14	7	30	60	840	28	3000
172	172	172	53.3	53.2	53.25	18	65	64.8	64.9	1	84	84.3	84.15	0.77	1	102	70	100	68	101	69	1.97	0.85	3.54	1.11	18	8	2250	4	7	360	360	210	17.5	4050	1
178.5	178.5	178.5	59.7	59.7	59.7	18.74	68.3	68.4	68.35	1	87.9	88	87.95	0.78	1	92	62	94	62	93	62	2.95	0.65	4.93	1.64	2	1	1000	3	4	1260	280	5	7	3100	1
166	166	166	51	51	51	18.51	66	66.1	66.05	1	81.8	82	81.9	0.81	1	100	70	108	68	104	69	1.89	0.57	3.39	1.11	7	1	3500	1	1	60	60	60	7
166.5	166.5	166.5	43.8	43.8	43.8	15.8	59	59.1	59.05	1	77.8	77.9	77.85	0.76	1	88	58	90	58	89	58	1.99	2.15	4.54	1.34	4	14	500	7	7	120	100	100	7	3250	1
180	180	180	62.9	63	62.95	19.43	70.3	70.6	70.45	1	89.9	90	89.95	0.78	1	90	60	90	58	90	59	1.97	1.44	3.58	0.88	6	7		7	7	600	30	420	10.5	4700	2
169	169	169	53.2	53.2	53.2	18.63	65.9	65.8	65.85	1	82.9	82.8	82.85	0.79	1	106	64	106	62	106	63	1.09	0.61	2.49	0.97	6	35		12	7	780	40	60	10.5	3150	1
178	178	178	52.8	52.6	52.7	16.63	64	63.9	63.95	1	83	83.1	83.05	0.77	1	104	64	100	62	102	63	1.99	0.87	4.41	1.82	7	7		14	7	200	100	420	18.67	3000	1
178.3	178	178.15	56.8	56.7	56.75	17.88	66.5	66.4	66.45	1	82.5	82.6	82.55	0.8	1	90	60	100	70	95	65	1.27	0.92	2.82	0.99	10.5	21	2500	28	7	300	120	210	14	4100	1
169	169	169	61.6	61.6	61.6	21.57	67.7	67.8	67.75	1	89.5	89.7	89.6	0.76	1	120	70	122	76	121	73	2.28	0.69	4.25	1.54	4	5	1000	7	7	450	0	420	7
177.5	177.5	177.5	59.8	59.8	59.8	18.98	72.8	72.7	72.75	1	86.1	86.2	86.15	0.84	1	100	62	96	60	98	61	3.08	0.85	4.68	1.01	4	18		14	5		100	105	28	4050
174	174	174	52.2	52.1	52.15	17.22	65.5	65.7	65.6	1	81.7	81.8	81.75	0.8	1	100	70	96	68	98	69	1.37	0.9	3.31	1.46	1.5	3.5	500	49	7	80	0	210	3.5
182	182	182	61.6	61.6	61.6	18.6	73	73.3	73.15	1	87.5	87.7	87.6	0.84	1	100	64	100	66	100	65	1.86	1.26	3.48	1.02	14	21	0	7	7	300	300	420	3.5	3900	1
175	175	175	80.2	80.2	80.2	26.19	89.5	89.6	89.55	2	101.2	101.3	101.25	0.88	1	108	68	106	64	107	66	2.33	1.15	4	0.96	7	9.8	750	49	7	210	125	150	0	2900	1
164.5	164.5	164.5	57.7	57.6	57.65	21.3	75.5	75.6	75.55	1	85.5	85.6	85.55	0.88	1	98	62	96	60	97	61	2.43	1.38	4.4	1.18	6	14	1000	7	3	60	0	0	3.5		1
161	161	161	39.7	39.6	39.65	15.3	58.7	58.9	58.8	1	74	73.9	73.95	0.8	1	96	62	94	60	95	61	1.99	0.52	3.71	1.4	10	21	0	14	4	0	0	2520	21	3400	1
173.1	173	173.05	61.6	61.5	61.55	20.55	72.7	72.8	72.75	1	92.5	92.1	92.3	0.79	1	96	56	90	50	93	53	1.3	0.87	3.17	1.43	5	21	250	6	7	600	300	70	21	3500	2
180	180	180	76.1	76.1	76.1	23.49	81.5	81.4	81.45	2	98.8	98.6	98.7	0.83	1	96	62	98	64	97	63	2.41	0.93	4.04	1.02	14	28	0	35	7	420	70	35	7	3400	2
161.2	161.1	161.15	50.4	50.3	50.35	19.39	69.8	69.9	69.85	1	81	81.2	81.1	0.86	1	110	70	110	70	110	70	3.29	0.81	5.06	1.46	5	3.5	3000	14	7	400	0	2940	14	3900	1
163.3	163.2	163.25	52.4	52.4	52.4	19.66	68.3	68.5	68.4	1	82.8	82.9	82.85	0.83	1	106	68	100	68	103	68	2.38	0.63	4.44	1.59			250							3600	2
178.4	178.4	178.4	56.4	56.4	56.4	17.72	66.7	67	66.85	1	83.3	83.5	83.4	0.8	1	118	70	110	70	114	70	1.42	0.88	2.9	0.96			5250								1
175.6	175.7	175.65	56.3	56.3	56.3	18.25	66	66.1	66.05	1	83.9	84	83.95	0.79	1	102	62	104	62	103	62	1.76	1.32	3.5	1.11
171	171	171	59.3	59.3	59.3	20.28	68.4	68.5	68.45	1	81.9	81.5	81.7	0.84	1	104	69	105	68	104.5	68.5	2.28	0.87	4.09	1.34	7	21	500	14	5					3500	1
175.5	175.6	175.55	54.3	54.3	54.3	17.62	62	62.1	62.05	1	82.5	82.7	82.6	0.75	1	106	58	106	56	106	57	1.89	1	4.01	1.69	5	3.5	3000	10.5	7
161.5	161.5	161.5	53.9	53.9	53.9	20.67	71.5	71.4	71.45	1	82.8	82.5	82.65	0.86	1	98	64	94	60	96	62	2.64	0.57	4.28	1.32	1	9	7000	10.5	5	60	45	0
172	172	172	71.4	71.5	71.45	24.15	83.7	83.8	83.75	2	98.8	98.9	98.85	0.85	1	92	60	96	62	94	61	2.31	1.06	3.82	0.9	7	28	2000	28	3	0	3150	0
170	170.2	170.1	43.8	43.8	43.8	15.14	57.9	58	57.95	1	78.5	78.6	78.55	0.74	1	98	68	96	64	97	66	1.76	1	3.63	1.36	14	7	750	7	5	240	0	30		1900	1
164	164.4	164.2	41.7	41.7	41.7	15.47	57	57.1	57.05	1	76	76.1	76.05	0.75	1	92	62	94	62	93	62	2.02	1.24	3.79	1.06	10	21	500	14	5	0	60	75		3150	1
175.5	175.6	175.55	80	79.9	79.95	25.94	85	84.9	84.95	2	105.5	105.6	105.55	0.8	1	90	60	90	70	90	65	2.38	1.74	4.64	1.08	14	14	0	21	7	80	140	100		4000	1
178	178	178	61.9	61.9	61.9	19.54	71.2	71.3	71.25	1	84.2	84.3	84.25	0.85	1	120	70	118	68	119	69	2.38	0.51	3.91	1.13	2	14	1750	14	7	360	0	210
177	177	177	59.4	59.5	59.45	18.98	70.8	70.7	70.75	1	87.1	87.2	87.15	0.81	1	104	80	104	80	104	80	2.38	0.66	4.37	1.42	3	14	500	14	7	120	0	210		3900	2
171.6	171.5	171.55	65.1	65.1	65.1	22.12	81.2	81.3	81.25	2	91.8	92	91.9	0.88	1	110	68	112	70	111	69	3.19	1.06	5.17	1.41	7	7	750	7	7	225	60	280		3100	1
168	168.1	168.05	42.7	42.7	42.7	15.12	61.1	61.2	61.15	1	74.5	74.6	74.55	0.82	1	108	60	106	62	107	61	2.36	0.96	4.09	1.36	2	0.3	1750	3.5	5	0	120	210		3500	2
161.5	161.6	161.55	41.4	41.4	41.4	15.86	58.6	58.7	58.65	1	78	78.1	78.05	0.75	1	90	60	94	60	92	60	2.07	1.14	3.85	1.01	7	14	750	10.5	7	80	120	70		2900	2
167.5	167.4	167.45	45.9	45.8	45.85	16.35	63.3	63.5	63.4	1	76.7	75.9	76.3	0.83	1	106	70	106	72	106	71	1.74	0.52	3.28	1.33	10	6	750	6	7	630	210	210		3600	1
159	159	159	57.9	57.9	57.9	22.9	75	75.1	75.05	1	88.9	89	88.95	0.84	1	96	64	96	64	96	64	2.41	0.68	4.34	1.53	9	16		28		60	420	280		3300	2
171.5	171.5	171.5	57.2	57.2	57.2	19.45	71	70.9	70.95	1	83.9	83.8	83.85	0.85	1	92	60	98	62	95	61	2.02	1.18	3.85	1.31	7	14	1750	21	7	135	0	630		3150	1
171.2	171	171.1	50	49.9	49.95	17.06	64.3	64.4	64.35	1	80.9	81	80.95	0.79	1	92	58	96	60	94	59	1.35	1.81	3.18	1	3	28	1500	21	7	120	120	490		2600	1
170	170.5	170.25	64	64.1	64.05	22.1	74.5	74.6	74.55	1	94.6	94.7	94.65	0.79	1	110	80	102	80	106	80	2.49	1.44	4.68	1.37	8	7		14	7	450	210	420		3200	1
169.2	169.2	169.2	47.2	47.1	47.15	16.47	64.3	64.2	64.25	1	80.1	80.2	80.15	0.8	1	90	60	92	60	91	60	2.12	0.89	4.14	1.37	3	28	0	14	7	120	420	560		3000	1
182.5	182.5	182.5	61.9	62	61.95	18.6	68.5	68.6	68.55	1	89.5	89.6	89.55	0.77	1	106	74	104	74	105	74	1.74	0.64	3.51	1.34	1	7	250	5	5	0	2	1260		3400	1
174	174.1	174.05	57.3	57.2	57.25	18.9	68.3	68.4	68.35	1	87.1	87.2	87.15	0.78	1	104	64	102	66	103	65	1.97	1.13	3.93	1.19	5	14	1500	14	7	300	160	1330		3400	2
173.5	173.5	173.5	50.9	50.9	50.9	16.91	66.8	66.9	66.85	1	82.1	82.2	82.15	0.81	1	110	70	118	80	114	75	3.03	0.7	4.9	1.54	7	14	1000	21	7	150	0	210	14	3500	1
172.1	172.2	172.15	55.4	55.4	55.4	18.69	69.4	69.5	69.45	1	84.3	84.4	84.35	0.82	1	92	54	90	54	91	54	2.54	0.68	3.91	1.07		7	750	14	6	61	60	2100	14	3600	1
170	170.1	170.05	59.1	59.1	59.1	20.44	70.5	70.6	70.55	1	85	85.1	85.05	0.83	1	100	64	100	64	100	64	2.43	0.69	3.83	1.02	3	7	0	14	4	60	120	140	56	3150	1
160.6	160.4	160.5	48.7	48.7	48.7	18.91	67.5	67.5	67.5	1	85	85	85	0.79	1	100	65	100	62	100	63.5	3	0.68	4.62	1.1	4	7	500	7	7	70	70	210	86.33	3100	1
159.8	159.6	159.7	52	52.1	52.05	20.41	69.5	69.5	69.5	1	87.5	87.5	87.5	0.79	1	86	60	90	60	88	60	2.28	0.74	3.71	1.04	7	14	750	7	7	90	300	140	86.33	3800	1
153.6	153.5	153.55	46.5	46.5	46.5	19.72	66	66	66	1	84.5	84.5	84.5	0.78	1	96	64	97	64	96.5	64	2.59	0.85	4.38	1.23	14	14	750	14	7	45	0	70	86.33	3250	2
162.8	162.9	162.85	44.4	44.4	44.4	16.74	61	61	61	1	82.5	82.5	82.5	0.74	1	96	62	98	62	97	62	2.95	0.96	5.34	1.74	7	14	1000	3.5	7	70	70	20	84	2900	1
141	141	141	39.6	39.6	39.6	19.92	67	67	67	1	78	78	78	0.86	2	86	60	86	64	86	62	2.18	0.7	3.91	1.17	4	14		14	7	0	90	70	86.33	3500	1
159.5	159.5	159.5	51	51	51	20.05	67	67	67	1	86	86	86	0.78	1	90	60	82	58	86	59	2.82	1.33	4.34	1.08	7	7	500	7	7	120	420	840	86.33	3450	1
156.2	156.1	156.15	60.6	60.6	60.6	24.85	85	85	85	2	93	93	93	0.91	2	88	62	86	58	87	60	3.21	0.75	5.35	1.65	5	21		21	7	0	0	210	86.33	3800	2
163.1	163.2	163.15	39.7	39.8	39.75	14.93	60.6	60.6	60.6	1	80	80	80	0.76	1	88	60	86	58	87	59	0.98	0.85	2.97	1.23	3	14	0	14	7	0	0	150	86.33	3900	2
157.7	157.6	157.65	44.7	44.7	44.7	17.99	64.3	64.5	64.4	1	82.5	82.5	82.5	0.78	1	100	58	100	58	100	58	3.26	0.79	4.94	1.13	7	7	0	7	7	10	35	210	86.33	1800	2
156	156.1	156.05	44	44.1	44.05	18.09	67.2	67.2	67.2	1	81	81	81	0.83	2	96	60	98	60	97	60	1.86	0.73	3.59	1.18	6	14	0	14	7	30	50	420	86.33	2600
155.5	155.4	155.45	42.3	42.3	42.3	17.5	66.3	66.3	66.3	1	80	80	80	0.83	2	94	64	98	64	96	64	2.62	0.96	4.74	1.57	4	14	0	7	7	10	0	70	84	2100	2
158	158.1	158.05	38.8	38.8	38.8	15.53	63	63	63	1	79.5	79.5	79.5	0.79	1	90	54	88	54	89	54	2.28	0.89	4.27	1.53	5	14	0	7	7	10	0	105	77
156.8	156.8	156.8	40.6	40.7	40.65	16.53	62	62	62	1	81	81	81	0.77	1	88	56	84	56	86	56	2.77	1.02	4.77	1.45	6	21	250	7	7	240	180	280	77
157.4	157.5	157.45	51.1	51.2	51.15	20.63	76.5	76.5	76.5	2	87.5	87.5	87.5	0.87	2	90	56	92	58	91	57	1.94	0.71	4.42	2.12	14	14	1250	3.5	7	150	210	1050	80.5
146.6	146.5	146.55	42.3	42.2	42.25	19.67	65	65	65	1	83	83	83	0.78	1	96	54	90	50	93	52	1.89	0.75	3.98	1.58	3	4	750	5	5	0	120	180	63	2900	1
173.8	173.7	173.75	54.5	54.4	54.45	18.04	70	70	70	1	88.5	88.5	88.5	0.79	1	98	66	100	68	99	67	2.77	0.92	4.72	1.51	2	6	0	6	7				67.67	3900	1
166.5	166.4	166.45	66.8	66.8	66.8	24.11	84	84	84	2	95	95	95	0.88	2	106	64	106	64	106	64	1.86	1.19	3.74	1.09	6	14	0	6	7	120	180	180	86.33	3200	1
160	160.1	160.05	60.3	60.3	60.3	23.54	82	82	82	2	93.5	93.5	93.5	0.88	2	98	60	96	60	97	60	2.18	0.63	3.75	1.27	7	14	1000	7	7	67	11	210	57.17		2
162	162.1	162.05	65.5	65.5	65.5	24.94	86	86	86	2	95	95	95	0.91	2	108	60	108	58	108	59	1.89	0.71	3.51	1.25	10.5	9.1	875	8.4	7	160	300	238	63
163.7	163.6	163.65	49.2	49.2	49.2	18.37	63	63	63	1	89	89	89	0.71	1	108	60	106	58	107	59	2.28	0.64	4.13	1.6	6	7	250	7	6	120	100	280	80.5
164.5	164.6	164.55	64.4	64.5	64.45	23.8	75.7	75.7	75.7	1	92.5	92.5	92.5	0.82	2	104	64	100	64	102	64	2.1	0.68	3.78	1.14	8	14	250	5	7	0	60	420	56	2900	1
170.5	170.4	170.45	53.7	53.7	53.7	18.48	74.5	74.5	74.5	1	89.5	89.5	89.5	0.83	2	100	60	98	68	99	64	2.18	0.62	3.78	1.17	14.8		1250	49.7	0	0	80	125	42	3500	2
162.7	162.4	162.55	45.3	45.3	45.3	17.14	61.3	61.3	61.3	1	85.5	85.5	85.5	0.72	1	86	60	86	52	86	56	2.12	0.78	3.98	1.33	10	7	250	7	7	30	30	20	56		2
163.5	163.6	163.55	63.2	63.1	63.15	23.61	76.3	76.3	76.3	2	95	95	95	0.8	2	88	58	88	58	88	58	2.18	0.69	3.93	1.3	8	21	500	21	7	0	70	420	56		1
149.5	149.4	149.45	43.7	43.9	43.8	19.61	67.5	67.5	67.5	1	82.5	82.5	82.5	0.82	2	90	58	88	58	89	58	3.83	1.23	5.23	0.95	3	14	0	14	7	15	45	280	70	3100	1
162.7	162.6	162.65	47.7	47.5	47.6	17.99	61	61	61	1	84.5	84.5	84.5	0.72	1	90	56	92	56	91	56	2.43	1.26	4.49	1.44	2	14	750	6	7	80	90	200	64.17
153.8	153.8	153.8	40.1	40.1	40.1	16.95	65	65	65	1	79	79	79	0.82	2	82	48	84	50	83	49	2.56	0.83	4.89	1.74	2	5	0	7	7	0	0	150	56
156.5	156.4	156.45	43.9	43.9	43.9	17.94	71.7	71.7	71.7	1	87.5	87.5	87.5	0.82	2	90	60	86	54	88	57	3.24	1.14	5.48	1.59	4	7	0	7	7	0	100	140	56	2900	1
169.5	169.4	169.45	52	52.1	52.05	18.13	69.5	69.5	69.5	1	89	89	89	0.78	1	84	52	88	60	86	56	2.59	0.84	4.42	1.3	6	14	0	7	7	60	30	420	49	3000	1
166.2	166.4	166.3	53.6	53.7	53.65	19.4	69	69	69	1	90	90	90	0.77	1	98	68	98	70	98	69	1.79	0.72	3.48	1.27	2	28	1000	14	7	60	60	210	42	3600	2
167.4	167.5	167.45	49.2	49.3	49.25	17.56	70	70	70	1	87.5	87.5	87.5	0.8	1	90	62	90	60	90	61	3.19	1.14	6.15	2.18	2	0	0	7	7	120	240	100	56	3600	2
172.8	172.9	172.85	55.7	55.6	55.65	18.63	71.5	71.5	71.5	1	89	89	89	0.8	2	108	68	104	62	106	65	3.34	0.89	6.06	2.14	10	7	500	7	7	60	90	140	56
158.4	158.5	158.45	54.4	54.4	54.4	21.67	77.5	77.5	77.5	2	89	89	89	0.87	2	90	60	88	58	89	59	2.41	1.33	4.21	1.23	3	4	1750	7	7	90	480	840	56
165.1	165.2	165.15	61.5	61.5	61.5	22.55	78	78	78	2	90	90	90	0.87	2	90	60	90	60	90	60	1.81	0.52	3.51	1.29	1	10	0	5	7		30	140	45.5		2
158.5	158.3	158.4	53.1	53.1	53.1	21.16	70.5	70.5	70.5	1	89	89	89	0.79	1	102	60	102	62	102	61	2.69	0.74	4.62	1.53	6	21	0	7	7	15	0	40	49	2650	2
157	157.3	157.15	50.5	50.5	50.5	20.45	71.5	71.5	71.5	1	86.5	86.5	86.5	0.83	2	90	60	90	58	90	59	2.33	0.74	4.27	1.37	14	14	250	7	7	120	480	210	38.5	3400	1
160.4	160.5	160.45	58.1	58.1	58.1	22.57	81	81	81	2	94	94	94	0.86	2	104	70	100	68	102	69	1.3	1.36	2.79	0.81	8	28	500	14	7	15	75	100	49	3100	2
160.1	160.2	160.15	62.6	62.5	62.55	24.39	74	74	74	1	93	93	93	0.8	1	100	72	100	70	100	71	1.71	1.32	3.54	1.11	4	12	250	14	7	120	180	150	50.75	3400	2
167.6	167.5	167.55	68.5	68.6	68.55	24.42	84	84	84	2	102	102	102	0.82	2	100	60	100	60	100	60	1.32	0.83	3.03	1.15	7	14	1000	14	6	30	50	280	56	3050	1
155.3	155.4	155.35	44.9	44.8	44.85	18.58	63	63	63	1	82	82	82	0.77	1	86	60	90	58	88	59	2.33	0.79	4.26	1.48	21	21	1500	7	7	60	0	420	52.5	3200	1
167.5	167.5	167.5	59.6	59.5	59.55	21.23	77	77	77	2	95	95	95	0.81	2	90	60	94	60	92	60	1.37	1.17	3.1	1.01	7	14	750	3.5	7	320	80	120	56	2600	1
172	172.1	172.05	53.8	53.9	53.85	18.19	70	70	70	1	89	89	89	0.79	1	96	60	90	60	93	60	2.1	0.38	3.89	1.58	7	14	750	7	7	0	210	280	70
163	163.1	163.05	57.2	57.1	57.15	21.5	72.5	72.5	72.5	1	97	97	97	0.75	1	94	50	90	48	92	49	1.55	1.91	3.68	1.06	6	14	1500	7	7	70	70	210	49	3400	1
155.8	155.9	155.85	43.1	43.1	43.1	17.74	66	66	66	1	82	82	82	0.8	2	88	50	86	48	87	49	2.46	1.12	4.64	1.46	6	49	500	42	7	180	60	210	49		2
167.5	167.4	167.45	58.3	58.4	58.35	20.81	80	80	80	2	89	89	89	0.9	2	90	60	92	64	91	62	2.43	1.02	4.03	1.04	2	5	3000	21	6	30	20	560	59.5
167.5	167.6	167.55	54.3	54.2	54.25	19.32	88	88	88	2	78	78	78	1.13	2	94	64	100	64	97	64	1.58	0.85	3.45	1.27	3	49	500	42	7	60	60	420	44.33	3800	1
161.9	161.8	161.85	51.3	51.3	51.3	19.58	70	70	70	1	87	87	87	0.8	2	90	58	88	56	89	57	1.86	1.04	3.63	1.26	14	7	1000	21	6	0	0	315	45.5		2
161.1	161.2	161.15	71.5	71.4	71.45	27.51	81	81	81	2	110	110	110	0.74	1	112	70	110	68	111	69	2.69	0.72	4.43	1.4	1	14		1	7	120	420	420	35
158.8	158.6	158.7	41	41	41	16.28	64.5	64.5	64.5	1	80	80	80	0.81	2	106	60	106	60	106	60	2.85	0.7	4.63	1.28	4	14	0	7	7	0	0	140	49	3250	1
162.8	162.7	162.75	57.3	57.3	57.3	21.63	78.5	78.5	78.5	2	89	89	89	0.88	2	86	60	92	60	89	60	1.99	0.86	3.96	1.3	7	14	0	7	7	60	0	140	84	3800	2
148	148.1	148.05	40.8	40.8	40.8	18.61	60.8	60.8	60.8	1	82	82	82	0.74	1	100	64	96	62	98	63	2.64	0.8	4.37	1.24	5	14	0	3.5	6	105	25	140	37.33
168.5	168.4	168.45	56.6	56.7	56.65	19.96	75.6	75.6	75.6	1	90	90	90	0.84	2	106	64	100	66	103	65	1.45	0.62	3.11	1.26	6	14	500	14	7	0	120	210	31.5	3400	1
163.5	163.4	163.45	60.1	60.1	60.1	22.5	70	70	70	1	97.8	97.8	97.8	0.72	1	88	56	88	58	88	57	2.98	1.46	5.27	1.35	6	7	250	7	5	270	420	840	52.5	3150	2
172.7	172.8	172.75	57.6	57.6	57.6	19.3	66	66	66	1	88	88	88	0.75	1	96	58	94	58	95	58	1.22	1.09	3.48	1.64	5	7	0	6	7	180	420	210	35	3500	1
157.8	157.9	157.85	52.3	52.3	52.3	20.99	79	79	79	2	87	87	87	0.91	2	94	50	94	52	94	51	2.31	0.96	4.06	1.1	0	7	250	14	7	40	910	910	49	3100	2
153.5	153.4	153.45	48.1	48.1	48.1	20.43	68.5	68.5	68.5	1	87	87	87	0.79	1	88	56	90	56	89	56	1.11	0.59	3.43	1.79	7	14	0	7	7	0	0	469	28.12	3200	1
155.2	155.4	155.3	50	50.1	50.05	20.75	67	67.8	67.4	1	86.5	86.5	86.5	0.78	1	88	54	86	56	87	55	3.37	0.77	5.2	1.42	3	7	500	7	7	0	0	210	35	3250	1
156.2	156.3	156.25	49.5	49.5	49.5	20.28	69.3	69.3	69.3	1	94	94	94	0.74	1	100	68	100	68	100	68	1.76	0.45	3.88	1.77	6	3.5	250	3.5	5	0	10	210	46.67	2600	1
155.8	155.9	155.85	46.6	46.6	46.6	19.19	62.5	62.5	62.5	1	85	85	85	0.74	1	96	60	94	60	95	60	1.58	0.86	3.16	0.99	7	14	250	7	7	80	20	504	2.33	3250	1
156.7	156.6	156.65	44.5	44.5	44.5	18.13	64	64	64	1	81	81	81	0.79	1	90	60	88	60	89	60	2.46	1.24	4.37	1.16	8	7		14	7	120	100	140	24.5	3900	2
152.1	152.2	152.15	45.7	45.6	45.65	19.72	66	66	66	1	83.5	83.5	83.5	0.79	1	110	80	100	70	105	75	3.13	0.56	5.48	1.71	10	21	500	5	7	90	150	140	35	4000	2
151	151.1	151.05	47	46.9	46.95	20.58	71	71	71	1	88	88	88	0.81	2	88	60	90	58	89	59	2.23	1.18	4.14	1.21	3	0	0	1.4	1	282	140	370	0	3000	1
157.6	157.5	157.55	66.8	66.8	66.8	26.91	88	88	88	2	101	101	101	0.87	2	100	58	100	60	100	59	1.37	0.68	4.02	2.08	7	7	750	7	7	120	0	315	28	3600	2
157	157.1	157.05	42.7	42.7	42.7	17.31	66	66	66	1	81	81	81	0.81	2	92	58	90	60	91	59	1.76	0.62	3.47	1.2	6	7	1500	7	7	180	240	210	7	3000	1
162.8	162.9	162.85	50.5	50.7	50.6	19.08	63	63	63	1	88.5	88.5	88.5	0.71	1	90	58	88	56	89	57	3	1.64	5.13	1.16	5	5		5	5	80	0	300	28	3600	1
155	155.4	155.2	52.8	52.8	52.8	21.92	77	77	77	2	90	90	90	0.86	2	96	60	100	60	98	60	2.15	1.31	4	0.97	6	14	6250	7	7	0	100	420	28	3200	2
153.6	153.7	153.65	48.9	48.9	48.9	20.71	71	71	71	1	86	86	86	0.83	2	90	66	90	62	90	64	2.59	0.84	4.76	1.58	12	14	250	7	5	270	120	210	0	3050	1
160.2	160.1	160.15	48.7	48.7	48.7	18.99	67.6	67.6	67.6	1	88.5	88.5	88.5	0.76	1	90	68	88	60	89	64	1.55	0.62	3.62	1.67	2	21	1000	7	7	60	60	210	14	3400	1
166.8	166.7	166.75	42.5	42.5	42.5	15.28	66	66	66	1	81	81	81	0.81	2	90	60	88	60	89	60	3.08	1.61	5	0.98	7	7		14	7	80	0	420	14
157.3	157.4	157.35	42.2	42.3	42.25	17.06	67	67	67	1	81	81	81	0.83	2	90	58	92	56	91	57	2.2	0.58	3.49	0.84			0							3200	1
161.6	161.7	161.65	42.3	42.3	42.3	16.19	65.6	65	65.3	1	81.5	81.5	81.5	0.8	2	100	74	100	70	100	72	3.57	0.81	5.14	1.34	4	21	0	21	7					4000	2
165.4	165.5	165.45	45.4	45.4	45.4	16.59	64	64	64	1	86	86	86	0.74	1	88	56	86	54	87	55	1.84	0.62	3.31	1.14	10.5	7	0	3.5	7					3750	1
160.4	160.5	160.45	50.9	51	50.95	19.79	66	66	66	1	85	85	85	0.78	1	100	70	100	64	100	67	2.25	0.8	4.22	1.5	0	0	0		2					3600	2
170.7	170.6	170.65	55.1	55.1	55.1	18.92	75	75	75	1	91.5	91.5	91.5	0.82	2	100	66	96	66	98	66	1.99	0.76	4.07	1.65	14	0	250	7	7	80
165.9	165.9	165.9	45.8	45.8	45.8	16.64	67	67	67	1	83	83	83	0.81	2	90	62	90	60	90	61	2.15	0.92	4.41	1.64	4	7	0	7	7	35	0	40		2700	2
163.1	163.2	163.15	46.9	46.7	46.8	17.58	67	67	67	1	82	82	82	0.82	2	100	64	106	62	103	63	2.46	1.17	4.45	1.17	6	7	250	7	7	80	100	100		2500	1
152	152.1	152.05	37.5	37.7	37.6	16.26	61	61	61	1	77	77	77	0.79	1	88	60	88	62	88	61	1.76	1.49	3.66	0.98	3	7	250	2	7	0	80	180		2600	1
157.6	157.5	157.55	38	38	38	15.31	56	56	56	1	81	81	81	0.69	1	88	58	88	56	88	57	3.5	1.32	5.79	1.39	4	7	1000	0.7	7	0	90	120		3500	1
166.5	166.4	166.45	53	53	53	19.13	68	68	68	1	90.5	90.5	90.5	0.75	1	110	80	110	80	110	80	2.07	0.87	3.72	1.22			0		7	45
161.3	161.4	161.35	43.5	43.5	43.5	16.71	62	62	62	1	80	80	80	0.78	1	90	58	92	56	91	57	1.3	0.75	3.58	1.84	4	7	375	3.5	7	0	0			2000	1
164.5	164.4	164.45	46.8	46.9	46.85	17.32	69.8	69.8	69.8	1	81.5	81.5	81.5	0.86	2	84	54	84	54	84	54	1.58	0.66	3.29	1.36	5	7	1000	7	7		0			3600	2
160.9	160.8	160.85	46.6	46.6	46.6	18.01	64	64	64	1	82	82	82	0.78	1	92	58	94	58	93	58	2.62	1.31	4.93	1.45	6	21	0	1	7					3400	2
156.6	156.5	156.55	53.4	53.4	53.4	21.79	77	77	77	2	90	90	90	0.86	2	90	60	90	60	90	60	2.33	1.43	4.14	0.9	3	7	1000	0.7	1	120	60	210		3000	1
156.2	156.3	156.25	49.7	49.7	49.7	20.36	73	73	73	1	88	88	88	0.83	2	104	62	100	60	102	61	2.51	1.09	4.32	1.18	4	0	500	6	6	0	40	140		3100	2
165.3	165.4	165.35	49.6	49.5	49.55	18.12	68	68	68	1	84.5	84.5	84.5	0.8	2	90	60	90	56	90	58	1.74	1.28	3.7	1.14	6	21		10.5	7	60	60	175		3700	1
165	165.1	165.05	47.9	47.9	47.9	17.58	67	67	67	1	84	84	84	0.8	1	100	58	100	60	100	59	2.05	0.55	4.56	2	3	14	0	7	7	140	80	210		3250	1
159.8	159.7	159.75	48.9	48.9	48.9	19.16	66.5	66.5	66.5	1	88	88	88	0.76	1	100	62	104	62	102	62	3.21	2.37	5.56	0.94	10	14	500	14	6	60	90	105		2800	1
156.6	156.5	156.55	48.8	48.7	48.75	19.89	67	67	67	1	83	83	83	0.81	2	92	62	92	64	92	63	1.24	1.23	3.68	1.59	14	14		7	7	0	210	210		3700	2
159.7	159.6	159.65	45.9	45.9	45.9	18.01	66	66	66	1	80.5	80.5	80.5	0.82	2	88	60	90	60	89	60	1.06	1.43	3.05	1.08	10	7	750	7	7	20	60	140		2650	1
171.1	171.1	171.1	50.5	50.5	50.5	17.25	74	74	74	1	88.5	88.5	88.5	0.84	2	96	68	94	62	95	65	2.33	0.73	4.25	1.35	3	0	1000	7	7	45	40	280		3400	2
168	168.1	168.05	54.8	54.8	54.8	19.4	67	67	67	1	87	87	87	0.77	1	100	70	100	68	100	69	2.82	1.23	5.34	1.67	5	7	0	7	7	80	70	35		3500	2
157.3	157.4	157.35	45.4	45.4	45.4	18.34	64.5	64.5	64.5	1	86.5	86.5	86.5	0.75	1	92	60	90	60	91	60	2.12	0.67	4.54	2.11	3	8	0	14	7	60	60	490		2900	2
151.4	151.5	151.45	50.5	50.5	50.5	22.02	66	66	66	1	88	88	88	0.75	1	88	60	88	60	88	60	2.41	0.72	4.44	1.49	10	21	0	7	7	90	30	490		3300	1
150	150.1	150.05	43	43	43	19.1	69	69	69	1	83	83	83	0.83	2	102	72	100	70	101	71	2.98	1.06	5.26	1.58	12	21		14	7	0	240	420		2900	1
156.6	156.6	156.6	60.5	60.5	60.5	24.67	86	86	86	2	98	98	98	0.88	2	112	80	110	76	111	78	2.59	0.66	4.07	1.22	7	7	250	6	7	200	240	420			2
158.6	158.5	158.55	48.7	48.7	48.7	19.37	68	68	68	1	83	83	83	0.82	2	90	58	88	56	89	57	4.25	1.17	6.02	1.23	12	28	0	21	7	40	90	630		3700	1
160.5	160.4	160.45	49.6	49.6	49.6	19.27	70	70	70	1	89	89	89	0.79	1	90	60	90	60	90	60	2.1	1.35	4.48	1.44	14	35	0	3.5	7	0	150	420		2600	2
161.5	161.6	161.55	41	41.1	41.05	15.73	61	61	61	1	80	80	80	0.76	1	100	70	98	66	99	68	1.86	0.69	3.35	1.3	6	14	500	1	7	140	240	840			1
155.7	155.5	155.6	51.8	51.7	51.75	21.37	78	78	78	2	89	89	89	0.88	2	86	52	84	50	85	51	3.57	0.68	5.65	1.74	30	6	0		4				70	3100	1
157	157.1	157.05	47	47	47	19.06	69	69	69	1	86	86	86	0.8	2	104	70	105	68	104.5	69	2.12	1.14	4.41	1.61	5	14	500	7	7	0	105	210	84	3000
167.8	167.7	167.75	83.6	83.7	83.65	29.73	91.8	91.9	91.85	2	104.7	104.8	104.75	0.88	1	128	80	120	70	124	75	2.64	0.87	4.05	0.96	4	21	0	7	7	240	240	420	86.33	3850	1
186.3	186.3	186.3	78.6	78.5	78.55	22.63	83.7	83.6	83.65	2	101.5	101.7	101.6	0.82	1	120	78	118	76	119	77	1.4	0.71	3.32	1.43	1	24.5	0	31.5	7	225	0	180	70	3600	1
186	186.1	186.05	59	59.1	59.05	17.06	68.2	68.3	68.25	1	86	86.1	86.05	0.79	1	106	50	106	54	106	52	1.68	0.72	3.22	1.21	42	21	1500	7	7	315	210	840	64.17	3000	1
[truncated: 244 more rows]
